# Supplementary material for: 4-Chloro-N-(2,6-dimethyl­phen­yl)benzamide
Source: Acta Crystallogr Sect E Struct Rep Online. 2008 Jun 28;64(Pt 7):o1365. doi: 10.1107/S1600536808019120 (PMC2961789; doi:10.1107/S1600536808019120)
Supplement: Supplementary file 1 [file e-64-o1365-sup1.cif]

##############################################################################
###                                                                        ###
###        Electronic paper (Acta Crystallographica Section E)             ###
###                                                                        ###
##############################################################################
#                                                                            #
# This CIF contains the data in a paper accepted for publication in Acta     #
# Crystallographica Section E. It conforms to the requirements of Notes      #
# for Authors for Section E, and has been peer reviewed under the auspices   #
# of the IUCr Commission on Journals.                                        #
#                                                                            #
# Full details of the Crystallographic Information File format               #
# are given in the paper "The Crystallographic Information File (CIF):       #
# a New Standard Archive File for Crystallography" by S. R. Hall, F. H.      #
# Allen and I. D. Brown [Acta Cryst. (1991), A47, 655-685].                  #
#                                                                            #
# The current version of the core CIF dictionary is obtainable from          #
# ftp://ftp.iucr.org/pub/cif_core.dic. The current version number is 2.4.    #
#                                                                            #
# Software is freely available for graphical display of the structure(s) in  #
# this CIF.  For information consult the CIF home page http://www.iucr.org/  #
# cif/home.html                                                              #
#                                                                            #
# This file may be used for bona fide research purposes within the           #
# scientific community so long as proper attribution is given to the journal # 
# article from which it was obtained.                                        #
#                                                                            #
##############################################################################
                                             
data_I
_audit_creation_method     'WinGX routine CIF_UPDATE'
_chemical_name_systematic
;
4-Chloro-<i>N</i>-(2,6-dimethylphenyl)benzamide
;
_chemical_formula_moiety     'C15 H14 Cl N O'
_chemical_formula_sum     'C15 H14 Cl N O'
_chemical_formula_iupac     'C15 H14 Cl N O'
_chemical_formula_weight     259.72
_symmetry_cell_setting     triclinic
_symmetry_space_group_name_H-M     'P -1'
_symmetry_space_group_name_Hall     '-P 1'
loop_
    _symmetry_equiv_pos_as_xyz
    'x, y, z'
    '-x, -y, -z'
_cell_length_a     12.2696(3)
_cell_length_b     13.6249(4)
_cell_length_c     13.7981(4)
_cell_angle_alpha     91.880(2)
_cell_angle_beta     113.623(2)
_cell_angle_gamma     90.3676(18)
_cell_volume     2111.74(10)
_cell_formula_units_Z     6
_cell_measurement_reflns_used     16102
_cell_measurement_theta_min     3.176
_cell_measurement_theta_max     29.2527
_cell_measurement_temperature     295(2)
_exptl_crystal_description     block
_exptl_crystal_colour     colourless
_exptl_crystal_size_max     0.49
_exptl_crystal_size_mid     0.22
_exptl_crystal_size_min     0.13
_exptl_crystal_density_diffrn     1.225
_exptl_crystal_density_method     'not measured'
_exptl_crystal_F_000     816
_exptl_absorpt_coefficient_mu     0.259
_exptl_absorpt_correction_type     analytical
_exptl_absorpt_process_details
;
[CrysAlis RED (Oxford Diffraction (2007); based on Clark & Reid
(1995)]
;
_exptl_absorpt_correction_T_min     0.896
_exptl_absorpt_correction_T_max     0.973
_exptl_special_details
;
;
_diffrn_ambient_temperature     295(2)
_diffrn_radiation_type     MoK\a
_diffrn_radiation_wavelength     0.71073
_diffrn_radiation_monochromator     graphite
_diffrn_measurement_device_type     'Oxford Diffraction Xcalibur'
_diffrn_measurement_device     '4-circle kappa geometry goniometer'
_diffrn_measurement_method     '\w scans with \k offsets'
_diffrn_reflns_number     63529
_diffrn_reflns_av_R_equivalents     0.0416
_diffrn_reflns_theta_min     5.55
_diffrn_reflns_theta_max     25.85
_diffrn_reflns_theta_full     25.85
_diffrn_measured_fraction_theta_max     0.988
_diffrn_measured_fraction_theta_full     0.988
_diffrn_reflns_limit_h_min     -15
_diffrn_reflns_limit_h_max     15
_diffrn_reflns_limit_k_min     -16
_diffrn_reflns_limit_k_max     16
_diffrn_reflns_limit_l_min     -16
_diffrn_reflns_limit_l_max     16
_diffrn_standards_number     3
_diffrn_standards_interval_time     120
_diffrn_standards_decay_%     0
_refine_special_details
;
Refinement of <i>F</i>^2^ against ALL reflections. The weighted <i>R</i>-factor
<i>wR</i> and goodness of fit <i>S</i> are based on <i>F</i>^2^, conventional
<i>R</i>-factors <i>R</i> are based on <i>F</i>, with <i>F</i> set to zero for
negative <i>F</i>^2^. The threshold expression of <i>F</i>^2^ >
\s(<i>F</i>^2^) is used only for calculating <i>R</i>-factors(gt) <i>etc</i>.
and is not relevant to the choice of reflections for refinement.
<i>R</i>-factors based on <i>F</i>^2^ are statistically about twice as large
as those based on <i>F</i>, and <i>R</i>- factors based on ALL data will be
even larger.
;
_reflns_number_total     8072
_reflns_number_gt     3945
_reflns_threshold_expression     I>2\s(I)
_refine_ls_structure_factor_coef     Fsqd
_refine_ls_matrix_type     full
_refine_ls_R_factor_all     0.1017
_refine_ls_R_factor_gt     0.0456
_refine_ls_wR_factor_gt     0.1214
_refine_ls_wR_factor_ref     0.1370
_refine_ls_goodness_of_fit_ref     0.889
_refine_ls_restrained_S_all     0.890
_refine_ls_number_reflns     8072
_refine_ls_number_parameters     543
_refine_ls_number_restraints     21
_refine_ls_hydrogen_treatment     constr
_refine_ls_weighting_scheme     calc
_refine_ls_weighting_details
                 'calc w=1/[\s^2^(Fo^2^)+(0.0808P)^2^] where P=(Fo^2^+2Fc^2^)/3'
_atom_sites_solution_hydrogens     geom
_atom_sites_solution_primary     direct
_atom_sites_solution_secondary     difmap
_refine_ls_shift/su_max     0.027
_refine_ls_shift/su_mean     0.001
_refine_diff_density_max     0.214
_refine_diff_density_min     -0.198
_refine_ls_extinction_method     none
_refine_ls_extinction_coef     ?
loop_
    _atom_type_symbol
    _atom_type_description
    _atom_type_scat_dispersion_real
    _atom_type_scat_dispersion_imag
    _atom_type_scat_source
    C C 0.0033 0.0016 'International Tables Vol C Tables 4.2.6.8 and 6.1.1.4'
    H H 0 0 'International Tables Vol C Tables 4.2.6.8 and 6.1.1.4'
    N N 0.0061 0.0033 'International Tables Vol C Tables 4.2.6.8 and 6.1.1.4'
    O O 0.0106 0.006 'International Tables Vol C Tables 4.2.6.8 and 6.1.1.4'
    Cl Cl 0.1484 0.1585 'International Tables Vol C Tables 4.2.6.8 and 6.1.1.4'
_computing_data_collection     'CrysAlis CCD (Oxford Diffraction, 2007)'
_computing_cell_refinement     'CrysAlis RED (Oxford Diffraction, 2007)'
_computing_data_reduction     'CrysAlis RED (Oxford Diffraction, 2007)'
_computing_structure_solution     'SHELXS97 (Sheldrick, 2008)'
_computing_structure_refinement     'SHELXL97 (Sheldrick, 2008)'
_computing_molecular_graphics
;
ORTEP-3 (Farrugia, 1997) and DIAMOND (Brandenburg, 2002)
;
_computing_publication_material
;
SHELXL97 (Sheldrick, 2008), PLATON (Spek, 2003) and WinGX
(Farrugia, 1999)
;
loop_
    _atom_site_type_symbol
    _atom_site_label
    _atom_site_fract_x
    _atom_site_fract_y
    _atom_site_fract_z
    _atom_site_U_iso_or_equiv
    _atom_site_adp_type
    _atom_site_calc_flag
    _atom_site_refinement_flags
    _atom_site_occupancy
    _atom_site_disorder_assembly
    _atom_site_disorder_group
    C C1 1.09618(16) 0.27402(14) 0.88857(16) 0.0737(5) Uani d . 1 . .
    C C2 1.11617(15) 0.37750(13) 0.86787(15) 0.0690(5) Uani d . 1 . .
    C C3 1.11340(19) 0.45167(17) 0.93676(18) 0.0923(6) Uani d . 1 . .
    H H3 1.0976 0.4366 0.9952 0.111 Uiso calc R 1 . .
    C C4 1.1337(2) 0.54812(18) 0.9205(2) 0.1047(7) Uani d . 1 . .
    H H4 1.1301 0.5980 0.9667 0.126 Uiso calc R 1 . .
    C C5 1.15906(19) 0.56963(16) 0.8358(2) 0.0945(7) Uani d . 1 . .
    C C6 1.16544(19) 0.49792(17) 0.7682(2) 0.0946(6) Uani d . 1 . .
    H H6 1.1849 0.5132 0.7118 0.114 Uiso calc R 1 . .
    C C7 1.14264(17) 0.40178(15) 0.78394(18) 0.0824(6) Uani d . 1 . .
    H H7 1.1453 0.3525 0.7367 0.099 Uiso calc R 1 . .
    Cl Cl1 1.18407(8) 0.69118(5) 0.81480(8) 0.1603(4) Uani d . 1 . .
    O O1 1.14255(14) 0.24299(11) 0.97876(11) 0.1085(5) Uani d . 1 . .
    N N1 1.02664(13) 0.21731(10) 0.80724(12) 0.0711(4) Uani d . 1 . .
    H H1 0.9923 0.2423 0.7462 0.085 Uiso calc R 1 . .
    C C8 1.00731(18) 0.11569(14) 0.81848(14) 0.0736(5) Uani d . 1 . .
    C C9 0.9194(2) 0.08774(18) 0.8511(2) 0.0993(7) Uani d . 1 . .
    C C10 0.9064(3) -0.0110(3) 0.8638(3) 0.1357(10) Uani d . 1 . .
    H H10 0.8475 -0.0320 0.8852 0.163 Uiso calc R 1 . .
    C C11 0.9784(4) -0.0784(2) 0.8456(3) 0.1356(11) Uani d . 1 . .
    H H11 0.9694 -0.1445 0.8562 0.163 Uiso calc R 1 . .
    C C12 1.0624(3) -0.04965(18) 0.8124(2) 0.1176(8) Uani d . 1 . .
    H H12 1.1098 -0.0966 0.7990 0.141 Uiso calc R 1 . .
    C C13 1.0797(2) 0.04760(16) 0.79793(17) 0.0884(6) Uani d . 1 . .
    C C14 1.1743(3) 0.0792(2) 0.7626(3) 0.1316(9) Uani d . 1 . .
    H H14A 1.2201 0.0235 0.7589 0.197 Uiso calc R 1 . .
    H H14B 1.2254 0.1278 0.8122 0.197 Uiso calc R 1 . .
    H H14C 1.1380 0.1066 0.6940 0.197 Uiso calc R 1 . .
    C C15 0.8417(3) 0.1628(2) 0.8728(3) 0.1510(12) Uani d . 1 . .
    H H15A 0.7999 0.1982 0.8099 0.227 Uiso calc R 1 . .
    H H15B 0.8902 0.2079 0.9286 0.227 Uiso calc R 1 . .
    H H15C 0.7853 0.1302 0.8937 0.227 Uiso calc R 1 . .
    C C21 0.80003(17) 0.33775(13) 0.54313(15) 0.0699(5) Uani d . 1 . .
    C C22 0.77906(16) 0.43964(13) 0.50443(14) 0.0673(5) Uani d . 1 . .
    C C23 0.87450(18) 0.50444(15) 0.53812(17) 0.0838(6) Uani d . 1 . .
    H H23 0.9490 0.4827 0.5824 0.101 Uiso calc R 1 . .
    C C24 0.8632(2) 0.59984(15) 0.50858(19) 0.0894(6) Uani d . 1 . .
    H H24 0.9293 0.6421 0.5315 0.107 Uiso calc R 1 . .
    C C25 0.7536(2) 0.63199(14) 0.44497(18) 0.0838(6) Uani d . 1 . .
    C C26 0.6571(2) 0.57051(16) 0.41144(19) 0.0985(7) Uani d . 1 . .
    H H26 0.5824 0.5936 0.3693 0.118 Uiso calc R 1 . .
    C C27 0.66980(18) 0.47394(14) 0.43985(17) 0.0870(6) Uani d . 1 . .
    H H27 0.6038 0.4316 0.4151 0.104 Uiso calc R 1 . .
    Cl Cl2 0.73859(7) 0.75296(4) 0.40748(7) 0.1292(3) Uani d . 1 . .
    O O2 0.88901(13) 0.32078(10) 0.62217(11) 0.1040(5) Uani d . 1 . .
    N N2 0.72097(12) 0.26782(10) 0.48919(12) 0.0700(4) Uani d . 1 . .
    H H2 0.6619 0.2834 0.4326 0.084 Uiso calc R 1 . .
    C C28 0.72888(16) 0.16867(13) 0.52006(14) 0.0687(5) Uani d . 1 . .
    C C29 0.81179(19) 0.10850(16) 0.50619(17) 0.0857(6) Uani d . 1 . .
    C C30 0.8150(2) 0.01226(19) 0.5342(2) 0.1094(8) Uani d . 1 . .
    H H30 0.8703 -0.0293 0.5251 0.131 Uiso calc R 1 . .
    C C31 0.7402(3) -0.0228(2) 0.5742(2) 0.1215(9) Uani d . 1 . .
    H H31 0.7445 -0.0879 0.5933 0.146 Uiso calc R 1 . .
    C C32 0.6578(3) 0.0365(2) 0.5871(2) 0.1237(9) Uani d . 1 . .
    H H32 0.6058 0.0113 0.6145 0.148 Uiso calc R 1 . .
    C C33 0.6504(2) 0.13410(16) 0.56004(18) 0.0921(6) Uani d . 1 . .
    C C34 0.5566(3) 0.2008(2) 0.5709(3) 0.1433(11) Uani d . 1 . .
    H H34A 0.5941 0.2601 0.6097 0.215 Uiso calc R 1 . .
    H H34B 0.5164 0.1678 0.6079 0.215 Uiso calc R 1 . .
    H H34C 0.5000 0.2166 0.5018 0.215 Uiso calc R 1 . .
    C C35 0.8955(2) 0.1461(2) 0.4599(3) 0.1335(10) Uani d . 1 . .
    H H35A 0.9490 0.1945 0.5079 0.200 Uiso calc R 1 . .
    H H35B 0.8506 0.1753 0.3935 0.200 Uiso calc R 1 . .
    H H35C 0.9402 0.0926 0.4487 0.200 Uiso calc R 1 . .
    C C41 0.44189(18) 0.23143(15) 0.21886(17) 0.0803(6) Uani d . 1 B .
    C C42 0.44517(16) 0.12663(14) 0.18302(16) 0.0729(5) Uani d . 1 . .
    C C43 0.52129(19) 0.06379(18) 0.25365(19) 0.0930(6) Uani d . 1 . .
    H H43 0.5689 0.0876 0.3217 0.112 Uiso calc R 1 . .
    C C44 0.5291(2) -0.03250(19) 0.2268(2) 0.0990(7) Uani d . 1 . .
    H H44 0.5801 -0.0739 0.2764 0.119 Uiso calc R 1 . .
    C C45 0.4612(2) -0.06729(16) 0.1265(2) 0.0927(7) Uani d . 1 . .
    C C46 0.3847(2) -0.00681(19) 0.0540(2) 0.1044(7) Uani d . 1 . .
    H H46 0.3386 -0.0308 -0.0143 0.125 Uiso calc R 1 . .
    C C47 0.37655(19) 0.08965(16) 0.08270(18) 0.0908(6) Uani d . 1 . .
    H H47 0.3238 0.1305 0.0336 0.109 Uiso calc R 1 . .
    Cl Cl3 0.47088(8) -0.18837(5) 0.09012(8) 0.1440(3) Uani d . 1 . .
    O O3 0.51840(14) 0.26464(11) 0.30151(14) 0.1222(6) Uani d . 1 . .
    N N3 0.35416(14) 0.28586(12) 0.15755(12) 0.0789(5) Uani d D 1 . .
    H H3A 0.2954 0.2589 0.1050 0.095 Uiso calc R 1 A 1
    C C48A 0.3568(7) 0.3855(3) 0.1777(7) 0.080(2) Uani d PGD 0.56 B 1
    C C49A 0.4260(6) 0.4483(3) 0.1473(6) 0.098(3) Uani d PGD 0.56 B 1
    C C50A 0.4161(5) 0.5494(3) 0.1565(5) 0.115(2) Uani d PGD 0.56 B 1
    H H50A 0.4624 0.5914 0.1361 0.138 Uiso calc PR 0.56 B 1
    C C51A 0.3369(6) 0.5877(3) 0.1962(5) 0.124(3) Uani d PGD 0.56 B 1
    H H51A 0.3303 0.6554 0.2024 0.149 Uiso calc PR 0.56 B 1
    C C52A 0.2676(7) 0.5249(5) 0.2267(7) 0.139(3) Uani d PGD 0.56 B 1
    H H52A 0.2146 0.5506 0.2533 0.167 Uiso calc PR 0.56 B 1
    C C53A 0.2776(8) 0.4238(4) 0.2175(8) 0.106(3) Uani d PGD 0.56 B 1
    C C54A 0.1967(18) 0.3545(10) 0.2438(17) 0.162(7) Uani d PD 0.56 B 1
    H H54A 0.1444 0.3920 0.2663 0.243 Uiso calc PR 0.56 B 1
    H H54B 0.2441 0.3132 0.2997 0.243 Uiso calc PR 0.56 B 1
    H H54C 0.1505 0.3144 0.1822 0.243 Uiso calc PR 0.56 B 1
    C C55A 0.5035(12) 0.4070(8) 0.0937(10) 0.142(4) Uani d PD 0.56 B 1
    H H55A 0.5495 0.3543 0.1339 0.213 Uiso calc PR 0.56 B 1
    H H55B 0.5561 0.4578 0.0899 0.213 Uiso calc PR 0.56 B 1
    H H55C 0.4540 0.3827 0.0235 0.213 Uiso calc PR 0.56 B 1
    C C48B 0.3277(9) 0.3861(3) 0.1819(9) 0.077(3) Uani d PGD 0.44 B 2
    C C49B 0.3888(8) 0.4653(5) 0.1647(8) 0.105(4) Uani d PGD 0.44 B 2
    C C50B 0.3633(7) 0.5605(4) 0.1870(7) 0.104(3) Uani d PGD 0.44 B 2
    H H50B 0.4042 0.6135 0.1755 0.125 Uiso calc PR 0.44 B 2
    C C51B 0.2768(7) 0.5765(3) 0.2265(6) 0.113(3) Uani d PGD 0.44 B 2
    H H51B 0.2597 0.6402 0.2415 0.135 Uiso calc PR 0.44 B 2
    C C52B 0.2157(7) 0.4973(5) 0.2438(6) 0.113(3) Uani d PGD 0.44 B 2
    H H52B 0.1578 0.5080 0.2702 0.136 Uiso calc PR 0.44 B 2
    C C53B 0.2412(8) 0.4021(4) 0.2215(8) 0.088(3) Uani d PGD 0.44 B 2
    C C54B 0.181(2) 0.3162(13) 0.244(2) 0.134(6) Uani d PD 0.44 B 2
    H H54D 0.2390 0.2753 0.2928 0.202 Uiso calc PR 0.44 B 2
    H H54E 0.1369 0.2792 0.1793 0.202 Uiso calc PR 0.44 B 2
    H H54F 0.1269 0.3389 0.2744 0.202 Uiso calc PR 0.44 B 2
    C C55B 0.4917(12) 0.4440(12) 0.1357(13) 0.150(8) Uani d PD 0.44 B 2
    H H55D 0.5192 0.5037 0.1172 0.226 Uiso calc PR 0.44 B 2
    H H55E 0.4669 0.3978 0.0765 0.226 Uiso calc PR 0.44 B 2
    H H55F 0.5549 0.4168 0.1949 0.226 Uiso calc PR 0.44 B 2
loop_
    _atom_site_aniso_label
    _atom_site_aniso_U_11
    _atom_site_aniso_U_22
    _atom_site_aniso_U_33
    _atom_site_aniso_U_12
    _atom_site_aniso_U_13
    _atom_site_aniso_U_23
    C1 0.0661(11) 0.0725(12) 0.0614(13) 0.0051(9) 0.0032(10) 0.0065(11)
    C2 0.0613(11) 0.0665(12) 0.0607(12) 0.0026(8) 0.0054(9) -0.0017(10)
    C3 0.1087(16) 0.0799(15) 0.0766(14) 0.0160(12) 0.0249(12) 0.0004(12)
    C4 0.1182(18) 0.0728(16) 0.0999(19) 0.0190(12) 0.0204(15) -0.0134(13)
    C5 0.0885(15) 0.0657(14) 0.1108(19) 0.0000(11) 0.0209(14) 0.0015(14)
    C6 0.0960(15) 0.0827(16) 0.1026(17) -0.0163(12) 0.0379(13) -0.0019(14)
    C7 0.0845(13) 0.0668(13) 0.0896(16) -0.0110(10) 0.0296(12) -0.0121(11)
    Cl1 0.1757(7) 0.0677(4) 0.2189(10) -0.0112(4) 0.0594(7) 0.0131(5)
    O1 0.1175(11) 0.0922(10) 0.0698(10) -0.0058(8) -0.0114(8) 0.0156(8)
    N1 0.0747(9) 0.0635(9) 0.0554(9) -0.0018(7) 0.0051(8) 0.0093(7)
    C8 0.0768(12) 0.0604(11) 0.0647(12) -0.0016(10) 0.0080(10) 0.0106(9)
    C9 0.0876(15) 0.0877(16) 0.1184(18) -0.0027(13) 0.0357(14) 0.0213(13)
    C10 0.127(2) 0.107(2) 0.176(3) -0.0205(19) 0.061(2) 0.036(2)
    C11 0.153(3) 0.0748(18) 0.156(3) -0.0189(19) 0.037(2) 0.0289(17)
    C12 0.139(2) 0.0682(16) 0.125(2) 0.0077(15) 0.0314(18) 0.0068(14)
    C13 0.1003(15) 0.0694(14) 0.0826(15) 0.0039(12) 0.0230(12) 0.0039(11)
    C14 0.156(2) 0.110(2) 0.159(3) 0.0103(17) 0.096(2) -0.0014(18)
    C15 0.1123(19) 0.146(3) 0.221(4) 0.0118(19) 0.092(2) 0.027(2)
    C21 0.0672(12) 0.0682(12) 0.0614(12) -0.0022(10) 0.0120(10) 0.0061(10)
    C22 0.0677(12) 0.0642(11) 0.0611(11) 0.0021(9) 0.0163(9) 0.0060(9)
    C23 0.0709(12) 0.0728(13) 0.0940(15) -0.0012(10) 0.0177(11) 0.0168(11)
    C24 0.0868(15) 0.0723(13) 0.1117(17) -0.0049(11) 0.0422(13) 0.0101(12)
    C25 0.1046(17) 0.0592(12) 0.0925(15) 0.0109(12) 0.0442(13) 0.0084(11)
    C26 0.0864(15) 0.0766(15) 0.1070(17) 0.0188(13) 0.0113(13) 0.0088(12)
    C27 0.0745(13) 0.0665(12) 0.0950(15) 0.0021(10) 0.0078(11) 0.0054(11)
    Cl2 0.1546(6) 0.0690(4) 0.1770(7) 0.0267(4) 0.0777(5) 0.0318(4)
    O2 0.0955(10) 0.0762(9) 0.0863(10) -0.0137(7) -0.0213(8) 0.0215(7)
    N2 0.0625(9) 0.0626(9) 0.0647(9) 0.0004(7) 0.0044(7) 0.0025(7)
    C28 0.0645(11) 0.0619(11) 0.0645(11) -0.0025(9) 0.0106(9) -0.0037(9)
    C29 0.0812(14) 0.0708(14) 0.0922(15) 0.0046(11) 0.0215(12) 0.0002(11)
    C30 0.1033(18) 0.0782(17) 0.126(2) 0.0132(13) 0.0247(16) -0.0065(15)
    C31 0.158(3) 0.0688(16) 0.124(2) -0.0065(18) 0.041(2) 0.0091(15)
    C32 0.159(3) 0.093(2) 0.133(2) -0.0378(19) 0.075(2) -0.0056(16)
    C33 0.1031(16) 0.0748(14) 0.1024(16) -0.0176(12) 0.0466(14) -0.0097(12)
    C34 0.143(2) 0.123(2) 0.202(3) -0.0182(19) 0.112(2) -0.024(2)
    C35 0.1168(19) 0.121(2) 0.190(3) 0.0149(16) 0.090(2) -0.0027(19)
    C41 0.0716(12) 0.0766(14) 0.0727(14) -0.0032(11) 0.0077(11) 0.0093(11)
    C42 0.0620(11) 0.0763(13) 0.0718(13) -0.0028(9) 0.0174(10) 0.0110(11)
    C43 0.0879(14) 0.0899(16) 0.0858(15) 0.0074(12) 0.0180(12) 0.0131(13)
    C44 0.0985(16) 0.0877(17) 0.112(2) 0.0169(13) 0.0414(16) 0.0270(15)
    C45 0.0941(16) 0.0712(14) 0.127(2) 0.0044(12) 0.0588(16) 0.0123(15)
    C46 0.1089(17) 0.0920(18) 0.1009(18) -0.0004(14) 0.0314(15) -0.0131(15)
    C47 0.0871(14) 0.0817(15) 0.0867(16) 0.0080(11) 0.0168(12) 0.0060(12)
    Cl3 0.1719(7) 0.0809(4) 0.1979(8) 0.0112(4) 0.0942(6) -0.0001(4)
    O3 0.1012(11) 0.0939(11) 0.1011(11) 0.0008(9) -0.0326(10) -0.0029(9)
    N3 0.0770(10) 0.0681(10) 0.0653(10) -0.0031(8) 0.0010(8) 0.0020(8)
    C48A 0.062(4) 0.095(6) 0.058(4) -0.001(3) -0.002(3) 0.008(3)
    C49A 0.065(5) 0.064(4) 0.135(7) 0.003(4) 0.010(4) 0.004(3)
    C50A 0.106(5) 0.088(4) 0.126(5) 0.012(3) 0.021(4) 0.011(3)
    C51A 0.161(7) 0.081(4) 0.102(5) 0.030(5) 0.025(5) -0.021(4)
    C52A 0.187(9) 0.097(6) 0.113(5) 0.023(6) 0.042(5) -0.031(5)
    C53A 0.117(7) 0.087(5) 0.095(5) -0.007(4) 0.023(5) -0.006(4)
    C54A 0.24(2) 0.134(14) 0.136(8) 0.050(11) 0.096(12) -0.001(10)
    C55A 0.149(7) 0.124(6) 0.187(11) 0.013(5) 0.101(8) 0.036(6)
    C48B 0.065(5) 0.051(5) 0.089(6) 0.008(3) 0.004(4) -0.006(4)
    C49B 0.080(6) 0.114(8) 0.099(5) -0.001(5) 0.011(4) 0.045(6)
    C50B 0.113(6) 0.047(4) 0.118(7) -0.011(4) 0.011(5) 0.013(4)
    C51B 0.129(7) 0.080(6) 0.082(5) 0.005(5) -0.005(4) -0.007(4)
    C52B 0.120(6) 0.096(6) 0.085(5) -0.003(5) 0.004(4) -0.017(4)
    C53B 0.099(7) 0.063(5) 0.066(5) -0.005(5) -0.003(4) -0.015(4)
    C54B 0.150(9) 0.121(12) 0.168(10) -0.033(10) 0.103(8) -0.025(11)
    C55B 0.157(15) 0.160(15) 0.139(10) -0.072(13) 0.064(10) 0.012(8)
_geom_special_details
;
All e.s.d.'s (except the e.s.d. in the dihedral angle between two l.s. planes)
are estimated using the full covariance matrix. The cell e.s.d.'s are taken
into account individually in the estimation of e.s.d.'s in distances, angles
and torsion angles; correlations between e.s.d.'s in cell parameters are only
used when they are defined by crystal symmetry. An approximate (isotropic)
treatment of cell e.s.d.'s is used for estimating e.s.d.'s involving l.s.
planes.
;
loop_
    _geom_bond_atom_site_label_1
    _geom_bond_atom_site_label_2
    _geom_bond_site_symmetry_2
    _geom_bond_distance
    _geom_bond_publ_flag
    C1 O1 . 1.233(2) ?
    C1 N1 . 1.323(2) ?
    C1 C2 . 1.486(3) ?
    C2 C7 . 1.372(3) ?
    C2 C3 . 1.374(3) ?
    C3 C4 . 1.378(3) ?
    C3 H3 . 0.9300 ?
    C4 C5 . 1.364(3) ?
    C4 H4 . 0.9300 ?
    C5 C6 . 1.353(3) ?
    C5 Cl1 . 1.737(2) ?
    C6 C7 . 1.380(3) ?
    C6 H6 . 0.9300 ?
    C7 H7 . 0.9300 ?
    N1 C8 . 1.427(2) ?
    N1 H1 . 0.8600 ?
    C8 C9 . 1.380(3) ?
    C8 C13 . 1.387(3) ?
    C9 C10 . 1.379(4) ?
    C9 C15 . 1.506(4) ?
    C10 C11 . 1.364(4) ?
    C10 H10 . 0.9300 ?
    C11 C12 . 1.345(4) ?
    C11 H11 . 0.9300 ?
    C12 C13 . 1.374(3) ?
    C12 H12 . 0.9300 ?
    C13 C14 . 1.493(3) ?
    C14 H14A . 0.9600 ?
    C14 H14B . 0.9600 ?
    C14 H14C . 0.9600 ?
    C15 H15A . 0.9600 ?
    C15 H15B . 0.9600 ?
    C15 H15C . 0.9600 ?
    C21 O2 . 1.225(2) ?
    C21 N2 . 1.329(2) ?
    C21 C22 . 1.490(2) ?
    C22 C27 . 1.374(3) ?
    C22 C23 . 1.375(3) ?
    C23 C24 . 1.366(3) ?
    C23 H23 . 0.9300 ?
    C24 C25 . 1.363(3) ?
    C24 H24 . 0.9300 ?
    C25 C26 . 1.357(3) ?
    C25 Cl2 . 1.732(2) ?
    C26 C27 . 1.377(3) ?
    C26 H26 . 0.9300 ?
    C27 H27 . 0.9300 ?
    N2 C28 . 1.422(2) ?
    N2 H2 . 0.8600 ?
    C28 C33 . 1.375(3) ?
    C28 C29 . 1.378(3) ?
    C29 C30 . 1.376(3) ?
    C29 C35 . 1.505(3) ?
    C30 C31 . 1.340(4) ?
    C30 H30 . 0.9300 ?
    C31 C32 . 1.361(4) ?
    C31 H31 . 0.9300 ?
    C32 C33 . 1.386(3) ?
    C32 H32 . 0.9300 ?
    C33 C34 . 1.522(3) ?
    C34 H34A . 0.9600 ?
    C34 H34B . 0.9600 ?
    C34 H34C . 0.9600 ?
    C35 H35A . 0.9600 ?
    C35 H35B . 0.9600 ?
    C35 H35C . 0.9600 ?
    C41 O3 . 1.220(2) ?
    C41 N3 . 1.321(2) ?
    C41 C42 . 1.502(3) ?
    C42 C43 . 1.375(3) ?
    C42 C47 . 1.376(3) ?
    C43 C44 . 1.366(3) ?
    C43 H43 . 0.9300 ?
    C44 C45 . 1.365(3) ?
    C44 H44 . 0.9300 ?
    C45 C46 . 1.368(3) ?
    C45 Cl3 . 1.727(2) ?
    C46 C47 . 1.376(3) ?
    C46 H46 . 0.9300 ?
    C47 H47 . 0.9300 ?
    N3 C48A . 1.375(4) ?
    N3 C48B . 1.465(5) ?
    N3 H3A . 0.8600 ?
    C48A C49A . 1.3900 ?
    C48A C53A . 1.3900 ?
    C49A C50A . 1.3900 ?
    C49A C55A . 1.520(10) ?
    C50A C51A . 1.3900 ?
    C50A H50A . 0.9300 ?
    C51A C52A . 1.3900 ?
    C51A H51A . 0.9300 ?
    C52A C53A . 1.3900 ?
    C52A H52A . 0.9300 ?
    C53A C54A . 1.520(10) ?
    C54A H54A . 0.9600 ?
    C54A H54B . 0.9600 ?
    C54A H54C . 0.9600 ?
    C55A H55A . 0.9600 ?
    C55A H55B . 0.9600 ?
    C55A H55C . 0.9600 ?
    C48B C49B . 1.3900 ?
    C48B C53B . 1.3900 ?
    C49B C50B . 1.3900 ?
    C49B C55B . 1.497(13) ?
    C50B C51B . 1.3900 ?
    C50B H50B . 0.9300 ?
    C51B C52B . 1.3900 ?
    C51B H51B . 0.9300 ?
    C52B C53B . 1.3900 ?
    C52B H52B . 0.9300 ?
    C53B C54B . 1.488(13) ?
    C54B H54D . 0.9600 ?
    C54B H54E . 0.9600 ?
    C54B H54F . 0.9600 ?
    C55B H55D . 0.9600 ?
    C55B H55E . 0.9600 ?
    C55B H55F . 0.9600 ?
loop_
    _geom_angle_atom_site_label_1
    _geom_angle_atom_site_label_2
    _geom_angle_atom_site_label_3
    _geom_angle_site_symmetry_1
    _geom_angle_site_symmetry_3
    _geom_angle
    _geom_angle_publ_flag
    O1 C1 N1 . . 121.69(18) ?
    O1 C1 C2 . . 120.68(17) ?
    N1 C1 C2 . . 117.63(16) ?
    C7 C2 C3 . . 118.21(19) ?
    C7 C2 C1 . . 122.03(18) ?
    C3 C2 C1 . . 119.7(2) ?
    C2 C3 C4 . . 120.9(2) ?
    C2 C3 H3 . . 119.5 ?
    C4 C3 H3 . . 119.5 ?
    C5 C4 C3 . . 119.3(2) ?
    C5 C4 H4 . . 120.4 ?
    C3 C4 H4 . . 120.4 ?
    C6 C5 C4 . . 121.1(2) ?
    C6 C5 Cl1 . . 119.5(2) ?
    C4 C5 Cl1 . . 119.3(2) ?
    C5 C6 C7 . . 119.1(2) ?
    C5 C6 H6 . . 120.4 ?
    C7 C6 H6 . . 120.4 ?
    C2 C7 C6 . . 121.3(2) ?
    C2 C7 H7 . . 119.4 ?
    C6 C7 H7 . . 119.4 ?
    C1 N1 C8 . . 121.57(15) ?
    C1 N1 H1 . . 119.2 ?
    C8 N1 H1 . . 119.2 ?
    C9 C8 C13 . . 121.77(19) ?
    C9 C8 N1 . . 119.7(2) ?
    C13 C8 N1 . . 118.55(19) ?
    C10 C9 C8 . . 117.6(3) ?
    C10 C9 C15 . . 121.4(3) ?
    C8 C9 C15 . . 121.0(2) ?
    C11 C10 C9 . . 121.1(3) ?
    C11 C10 H10 . . 119.4 ?
    C9 C10 H10 . . 119.4 ?
    C12 C11 C10 . . 120.3(3) ?
    C12 C11 H11 . . 119.8 ?
    C10 C11 H11 . . 119.8 ?
    C11 C12 C13 . . 121.4(3) ?
    C11 C12 H12 . . 119.3 ?
    C13 C12 H12 . . 119.3 ?
    C12 C13 C8 . . 117.8(2) ?
    C12 C13 C14 . . 121.2(2) ?
    C8 C13 C14 . . 121.0(2) ?
    C13 C14 H14A . . 109.5 ?
    C13 C14 H14B . . 109.5 ?
    H14A C14 H14B . . 109.5 ?
    C13 C14 H14C . . 109.5 ?
    H14A C14 H14C . . 109.5 ?
    H14B C14 H14C . . 109.5 ?
    C9 C15 H15A . . 109.5 ?
    C9 C15 H15B . . 109.5 ?
    H15A C15 H15B . . 109.5 ?
    C9 C15 H15C . . 109.5 ?
    H15A C15 H15C . . 109.5 ?
    H15B C15 H15C . . 109.5 ?
    O2 C21 N2 . . 122.20(17) ?
    O2 C21 C22 . . 119.60(16) ?
    N2 C21 C22 . . 118.20(16) ?
    C27 C22 C23 . . 117.79(17) ?
    C27 C22 C21 . . 124.24(17) ?
    C23 C22 C21 . . 117.94(16) ?
    C24 C23 C22 . . 122.03(19) ?
    C24 C23 H23 . . 119.0 ?
    C22 C23 H23 . . 119.0 ?
    C25 C24 C23 . . 118.89(19) ?
    C25 C24 H24 . . 120.6 ?
    C23 C24 H24 . . 120.6 ?
    C26 C25 C24 . . 120.72(19) ?
    C26 C25 Cl2 . . 120.13(18) ?
    C24 C25 Cl2 . . 119.15(17) ?
    C25 C26 C27 . . 119.9(2) ?
    C25 C26 H26 . . 120.0 ?
    C27 C26 H26 . . 120.0 ?
    C22 C27 C26 . . 120.60(19) ?
    C22 C27 H27 . . 119.7 ?
    C26 C27 H27 . . 119.7 ?
    C21 N2 C28 . . 123.50(15) ?
    C21 N2 H2 . . 118.2 ?
    C28 N2 H2 . . 118.2 ?
    C33 C28 C29 . . 121.41(19) ?
    C33 C28 N2 . . 118.86(18) ?
    C29 C28 N2 . . 119.69(18) ?
    C30 C29 C28 . . 118.3(2) ?
    C30 C29 C35 . . 120.6(2) ?
    C28 C29 C35 . . 121.2(2) ?
    C31 C30 C29 . . 121.4(3) ?
    C31 C30 H30 . . 119.3 ?
    C29 C30 H30 . . 119.3 ?
    C30 C31 C32 . . 120.3(3) ?
    C30 C31 H31 . . 119.8 ?
    C32 C31 H31 . . 119.8 ?
    C31 C32 C33 . . 120.8(3) ?
    C31 C32 H32 . . 119.6 ?
    C33 C32 H32 . . 119.6 ?
    C28 C33 C32 . . 117.9(2) ?
    C28 C33 C34 . . 120.5(2) ?
    C32 C33 C34 . . 121.6(2) ?
    C33 C34 H34A . . 109.5 ?
    C33 C34 H34B . . 109.5 ?
    H34A C34 H34B . . 109.5 ?
    C33 C34 H34C . . 109.5 ?
    H34A C34 H34C . . 109.5 ?
    H34B C34 H34C . . 109.5 ?
    C29 C35 H35A . . 109.5 ?
    C29 C35 H35B . . 109.5 ?
    H35A C35 H35B . . 109.5 ?
    C29 C35 H35C . . 109.5 ?
    H35A C35 H35C . . 109.5 ?
    H35B C35 H35C . . 109.5 ?
    O3 C41 N3 . . 121.64(19) ?
    O3 C41 C42 . . 120.69(18) ?
    N3 C41 C42 . . 117.67(18) ?
    C43 C42 C47 . . 117.8(2) ?
    C43 C42 C41 . . 118.59(19) ?
    C47 C42 C41 . . 123.64(18) ?
    C44 C43 C42 . . 121.9(2) ?
    C44 C43 H43 . . 119.0 ?
    C42 C43 H43 . . 119.0 ?
    C45 C44 C43 . . 119.3(2) ?
    C45 C44 H44 . . 120.4 ?
    C43 C44 H44 . . 120.4 ?
    C44 C45 C46 . . 120.4(2) ?
    C44 C45 Cl3 . . 120.2(2) ?
    C46 C45 Cl3 . . 119.4(2) ?
    C45 C46 C47 . . 119.6(2) ?
    C45 C46 H46 . . 120.2 ?
    C47 C46 H46 . . 120.2 ?
    C46 C47 C42 . . 121.0(2) ?
    C46 C47 H47 . . 119.5 ?
    C42 C47 H47 . . 119.5 ?
    C41 N3 C48A . . 120.0(4) ?
    C41 N3 C48B . . 126.6(5) ?
    C48A N3 C48B . . 15.1(5) ?
    C41 N3 H3A . . 120.0 ?
    C48A N3 H3A . . 120.0 ?
    C48B N3 H3A . . 111.7 ?
    N3 C48A C49A . . 121.1(4) ?
    N3 C48A C53A . . 118.5(4) ?
    C49A C48A C53A . . 120.0 ?
    C50A C49A C48A . . 120.0 ?
    C50A C49A C55A . . 119.6(5) ?
    C48A C49A C55A . . 120.1(5) ?
    C49A C50A C51A . . 120.0 ?
    C49A C50A H50A . . 120.0 ?
    C51A C50A H50A . . 120.0 ?
    C50A C51A C52A . . 120.0 ?
    C50A C51A H51A . . 120.0 ?
    C52A C51A H51A . . 120.0 ?
    C53A C52A C51A . . 120.0 ?
    C53A C52A H52A . . 120.0 ?
    C51A C52A H52A . . 120.0 ?
    C52A C53A C48A . . 120.0 ?
    C52A C53A C54A . . 120.4(7) ?
    C48A C53A C54A . . 119.4(7) ?
    C49B C48B C53B . . 120.0 ?
    C49B C48B N3 . . 119.8(5) ?
    C53B C48B N3 . . 120.2(5) ?
    C48B C49B C50B . . 120.0 ?
    C48B C49B C55B . . 117.9(7) ?
    C50B C49B C55B . . 121.6(7) ?
    C51B C50B C49B . . 120.0 ?
    C51B C50B H50B . . 120.0 ?
    C49B C50B H50B . . 120.0 ?
    C52B C51B C50B . . 120.0 ?
    C52B C51B H51B . . 120.0 ?
    C50B C51B H51B . . 120.0 ?
    C51B C52B C53B . . 120.0 ?
    C51B C52B H52B . . 120.0 ?
    C53B C52B H52B . . 120.0 ?
    C52B C53B C48B . . 120.0 ?
    C52B C53B C54B . . 120.7(9) ?
    C48B C53B C54B . . 119.2(9) ?
    C53B C54B H54D . . 109.4 ?
    C53B C54B H54E . . 109.5 ?
    H54D C54B H54E . . 109.5 ?
    C53B C54B H54F . . 109.5 ?
    H54D C54B H54F . . 109.5 ?
    H54E C54B H54F . . 109.5 ?
    C49B C55B H55D . . 109.5 ?
    C49B C55B H55E . . 109.5 ?
    H55D C55B H55E . . 109.5 ?
    C49B C55B H55F . . 109.5 ?
    H55D C55B H55F . . 109.5 ?
    H55E C55B H55F . . 109.5 ?
loop_
    _geom_hbond_atom_site_label_D
    _geom_hbond_atom_site_label_H
    _geom_hbond_atom_site_label_A
    _geom_hbond_site_symmetry_A
    _geom_hbond_distance_DH
    _geom_hbond_distance_HA
    _geom_hbond_distance_DA
    _geom_hbond_angle_DHA
    N1 H1 O2 . 0.86 2.02 2.8585(19) 165.0
    N2 H2 O3 . 0.86 1.96 2.778(2) 158.2
    N3 H3A O1 1_454 0.86 1.99 2.814(2) 160.8
data_global
_journal_date_recd_electronic     2008-06-08
_journal_date_accepted     2008-06-24
_journal_name_full     'Acta Crystallographica, Section E'
_journal_year     2008
_journal_volume     64
_journal_issue      7
_journal_page_first     o1365
_journal_page_last     o1365
_journal_paper_category     QO
_journal_coeditor_code     DN2356
_publ_contact_author_name     'Prof. B. Thimme Gowda'
_publ_contact_author_address
;
  Department of Chemistry
  Mangalore University
  Mangalagangotri-574 199
  Mangalore, INDIA
;
_publ_contact_author_email     gowdabt@yahoo.com
_publ_contact_author_fax     '91 824 2287367'
_publ_contact_author_phone     '91 824 2287262'
_publ_section_title
;
4-Chloro-<i>N</i>-(2,6-dimethylphenyl)benzamide
;
loop_
    _publ_author_name
    _publ_author_address
    'B. Thimme Gowda'
; Department of Chemistry
  Mangalore University
  Mangalagangotri 574 199
  Mangalore, India
;
    'Miroslav Tokar\<c\'ik'
; Faculty of Chemical and Food Technology
  Slovak Technical University
  Radlinsk\'eho 9
  SK-812 37 Bratislava
  Slovak Republic
;
    'Jozef Ko\<z\'i\<sek'
; Faculty of Chemical and Food Technology
  Slovak Technical University
  Radlinsk\'eho 9
  SK-812 37 Bratislava
  Slovak Republic
;
    'B. P. Sowmya'
; Department of Chemistry
  Mangalore University
  Mangalagangotri 574 199
  Mangalore, India
;
    'Hartmut Fuess'
; Institute of Materials Science
  Darmstadt University of Technology
  Petersenstrasse 23
  D-64287 Darmstadt,
  Germany
;
