# Supplementary material for: 4-Chloro-N-(2,6-dimethyl­phen­yl)benzamide
Source: Acta Crystallogr Sect E Struct Rep Online. 2008 Jun 28;64(Pt 7):o1365. doi: 10.1107/S1600536808019120 (PMC2961789; doi:10.1107/S1600536808019120)
Supplement: Supplementary file 2 [file e-64-o1365-Isup2.hkl]

#
# h,k,l, Fc-squared, Fo-squared, sigma(Fo-squared) and status flag
#
data_I
_shelx_title ' B59 in P-1'
_shelx_refln_list_code          4
_shelx_F_calc_maximum      183.19
_exptl_crystal_F_000       816.00
_reflns_d_resolution_high  0.8150
 
loop_
 _symmetry_equiv_pos_as_xyz
 'x, y, z'
 '-x, -y, -z'
 
_cell_length_a    12.2696
_cell_length_b    13.6249
_cell_length_c    13.7981
_cell_angle_alpha  91.880
_cell_angle_beta  113.623
_cell_angle_gamma  90.368
 
_shelx_F_squared_multiplier     1.000
 
loop_
 _refln_index_h
 _refln_index_k
 _refln_index_l
 _refln_F_squared_calc
 _refln_F_squared_meas
 _refln_F_squared_sigma
 _refln_observed_status
   4   0   0      516.83      515.95      3.64 o
   5   0   0      699.38      650.95      4.27 o
   6   0   0      293.66      291.74      3.53 o
   7   0   0       15.69       16.61      1.97 o
   8   0   0      138.95      130.62      3.67 o
   9   0   0       32.22       38.23      2.91 o
  10   0   0       15.48       18.72      2.49 o
  11   0   0       50.13       59.27      4.45 o
  12   0   0        0.55        2.76      6.16 o
  13   0   0        6.20       10.12      6.59 o
 -13   1   0        4.63       21.58      8.17 o
 -12   1   0        2.95        5.55      6.33 o
 -11   1   0       17.60       20.35      3.52 o
 -10   1   0       99.98      109.12      3.80 o
  -9   1   0        2.40        1.30      2.13 o
  -8   1   0        5.18        3.65      1.92 o
  -7   1   0      654.42      635.83      5.53 o
  -6   1   0        2.12        1.19      0.98 o
  -5   1   0        1.22       -0.26      0.93 o
  -4   1   0     5743.70     5635.54     18.18 o
  -3   1   0      573.16      464.84      2.65 o
   3   1   0      834.73      875.17      4.04 o
   4   1   0       34.65       24.18      1.40 o
   5   1   0       61.16       59.33      1.84 o
   6   1   0      182.55      186.24      3.31 o
   7   1   0       28.97       29.15      2.26 o
   8   1   0      219.23      208.03      4.20 o
   9   1   0      185.28      198.23      4.50 o
  10   1   0       41.42       50.32      4.17 o
  11   1   0      131.09      149.94      6.91 o
  12   1   0        1.74       -1.13      6.03 o
  13   1   0        5.93        4.06      7.04 o
 -13   2   0        1.10        2.88      7.47 o
 -12   2   0        0.27        1.43      6.87 o
 -11   2   0        5.07        5.60      4.69 o
 -10   2   0        5.39        9.30      2.47 o
  -9   2   0       11.32       15.17      2.23 o
  -8   2   0       32.90       35.00      1.68 o
  -7   2   0       20.46       21.68      1.43 o
  -6   2   0      458.65      474.81      3.29 o
  -5   2   0      185.68      201.05      2.28 o
  -4   2   0     4051.19     3977.28     10.82 o
  -3   2   0      238.65      179.15      1.80 o
   3   2   0     1495.70     1473.94      5.46 o
   4   2   0     1077.72     1083.37      5.83 o
   5   2   0        4.23        2.38      1.13 o
   6   2   0      241.30      237.17      2.76 o
   7   2   0      222.32      229.56      3.80 o
   8   2   0       72.25       75.96      2.78 o
   9   2   0       54.39       49.98      2.78 o
  10   2   0        3.84        1.98      2.84 o
  11   2   0       45.99       42.23      5.43 o
  12   2   0        1.86       -2.59      6.91 o
  13   2   0        6.86        6.77      6.04 o
 -13   3   0        1.51        0.47      7.70 o
 -12   3   0        0.28       -0.09      6.85 o
 -11   3   0       10.11       11.89      5.04 o
 -10   3   0       21.67       20.04      2.53 o
  -9   3   0        0.28        0.74      1.80 o
  -8   3   0        0.11        0.70      1.34 o
  -7   3   0      311.86      355.06      3.34 o
  -6   3   0      179.16      186.44      2.66 o
  -5   3   0        7.50        8.81      1.29 o
  -4   3   0      651.47      627.99      4.18 o
  -3   3   0       46.05       43.08      1.47 o
  -2   3   0     1694.54     1750.63     10.90 o
   2   3   0     1691.83     1787.57      5.13 o
   3   3   0      260.39      322.30      2.98 o
   4   3   0       10.40       11.60      1.31 o
   5   3   0        6.02        3.45      1.34 o
   6   3   0       33.33       42.01      1.51 o
   7   3   0      209.25      230.42      3.45 o
   8   3   0       11.13       10.23      1.21 o
   9   3   0       15.26       13.46      2.93 o
  10   3   0       22.79       27.69      3.69 o
  11   3   0        0.26        1.07      4.27 o
  12   3   0        0.90       -1.98      6.57 o
  13   3   0        0.32        9.44      9.63 o
 -13   4   0        0.01       -0.66     13.86 o
 -12   4   0        1.42       -5.15      7.77 o
 -11   4   0        3.07        3.87      3.32 o
 -10   4   0        5.22        4.73      3.31 o
  -9   4   0        6.61        4.29      1.68 o
  -8   4   0        0.58        1.40      1.53 o
  -7   4   0        0.17       -0.32      1.67 o
  -6   4   0      125.21      112.24      2.61 o
  -5   4   0      110.54      139.18      2.58 o
  -4   4   0      169.42      163.36      2.14 o
  -3   4   0       16.18       15.77      1.41 o
  -2   4   0     1109.94     1143.22      7.91 o
  -1   4   0      198.85      203.76      2.65 o
   0   4   0     2082.33     2104.61     12.76 o
   1   4   0      485.00      548.13      3.60 o
   2   4   0      278.44      282.94      2.48 o
   3   4   0        1.20        1.33      1.03 o
   4   4   0      117.14       91.41      2.10 o
   5   4   0      328.61      332.20      3.45 o
   6   4   0       31.44       31.11      1.72 o
   7   4   0       36.38       29.80      1.50 o
   8   4   0        0.59       -0.34      2.05 o
   9   4   0       70.63       67.51      3.30 o
  10   4   0        3.34        0.38      6.08 o
  11   4   0        3.98        5.73      6.59 o
  12   4   0        2.01        2.61      6.42 o
  13   4   0        0.07        0.94      9.05 o
 -13   5   0        0.09        8.95     10.48 o
 -12   5   0       10.90        9.37      6.69 o
 -11   5   0       15.38       10.46      4.27 o
 -10   5   0       38.76       38.23      4.16 o
  -9   5   0        0.97        0.43      1.60 o
  -8   5   0       46.75       42.58      2.53 o
  -7   5   0       10.02        7.85      1.96 o
  -6   5   0       75.84       70.14      2.35 o
  -5   5   0      150.02      150.25      2.87 o
  -4   5   0      284.06      263.64      3.73 o
  -3   5   0        7.61        4.01      1.53 o
  -2   5   0     1518.15     1503.44     10.09 o
  -1   5   0       21.25       21.05      1.50 o
   0   5   0        5.05        3.42      1.27 o
   1   5   0     4893.27     5010.28     12.54 o
   2   5   0       92.07       81.00      1.60 o
   3   5   0       12.07        9.31      1.04 o
   4   5   0      101.90      102.08      1.74 o
   5   5   0      175.88      158.79      2.68 o
   6   5   0       20.82       29.00      1.80 o
   7   5   0      186.31      198.89      3.08 o
   8   5   0       13.09       18.81      2.40 o
   9   5   0        0.00       -1.38      2.62 o
  10   5   0       15.43       20.82      5.03 o
  11   5   0       13.94       10.99      6.11 o
  12   5   0       12.10        9.48      6.63 o
  13   5   0        0.03       -3.63      9.13 o
 -12   6   0        2.20       -4.68      9.17 o
 -11   6   0        0.26        0.93      3.88 o
 -10   6   0       34.40       30.76      4.16 o
  -9   6   0        7.42        4.13      2.84 o
  -8   6   0        3.76        1.84      2.38 o
  -7   6   0       55.20       57.49      2.60 o
  -6   6   0       20.67       21.97      2.11 o
  -5   6   0        4.32        5.95      1.73 o
  -4   6   0      116.61      107.59      2.60 o
  -3   6   0     1629.28     1703.47      9.70 o
  -2   6   0     1098.46     1216.62      7.73 o
  -1   6   0     2852.66     3031.58     14.58 o
   0   6   0     1127.00     1255.30      6.78 o
   1   6   0     1407.39     1497.12      7.07 o
   2   6   0     2363.95     2670.74     10.44 o
   3   6   0        2.32        2.45      1.21 o
   4   6   0      129.76      145.19      2.26 o
   5   6   0      250.72      250.49      2.85 o
   6   6   0        0.07        0.11      1.49 o
   7   6   0        6.25        4.10      1.54 o
   8   6   0       72.20       90.57      3.48 o
   9   6   0        0.10        3.68      3.06 o
  10   6   0        1.63        1.90      3.61 o
  11   6   0        0.08       -0.23      5.74 o
  12   6   0        0.04        1.39      6.51 o
 -12   7   0        0.05        2.99      7.83 o
 -11   7   0        6.71        5.86      4.19 o
 -10   7   0        4.33        4.43      4.02 o
  -9   7   0       44.92       53.67      3.96 o
  -8   7   0        0.03        0.12      2.39 o
  -7   7   0        0.00        1.20      2.45 o
  -6   7   0      104.82      105.96      3.94 o
  -5   7   0        1.53        2.03      2.00 o
  -4   7   0       24.60       22.43      1.99 o
  -3   7   0       48.32       61.50      1.95 o
  -2   7   0     1377.57     1406.21      9.09 o
  -1   7   0     4658.79     5121.98     25.43 o
   0   7   0      206.53      280.18      3.61 o
   1   7   0     2639.28     2779.66     14.43 o
   2   7   0      255.46      326.51      2.81 o
   3   7   0       63.26       60.08      1.82 o
   4   7   0      728.58      774.56      5.92 o
   5   7   0       46.22       39.81      1.84 o
   6   7   0       21.14       17.31      1.56 o
   7   7   0        0.01        1.39      1.59 o
   8   7   0        5.13        4.71      1.47 o
   9   7   0       18.03       19.17      3.32 o
  10   7   0       15.15       16.87      3.67 o
  11   7   0        2.07        0.67      5.41 o
  12   7   0        4.54        2.29     12.55 o
 -12   8   0        0.67        0.25      9.49 o
 -11   8   0        0.01        0.73      4.90 o
 -10   8   0        0.54        1.87      4.00 o
  -9   8   0        2.07        3.29      4.02 o
  -8   8   0        9.33        5.64      4.03 o
  -7   8   0       58.88       48.02      3.97 o
  -6   8   0      104.00       95.10      4.37 o
  -5   8   0       38.89       37.85      3.07 o
  -4   8   0       36.09       33.94      2.60 o
  -3   8   0      431.87      402.37      4.66 o
  -2   8   0      281.72      265.45      4.55 o
  -1   8   0       73.68       99.76      2.68 o
   0   8   0       49.99       40.73      1.76 o
   1   8   0       48.46       41.39      1.75 o
   2   8   0      671.26      758.82      5.21 o
   3   8   0      130.94      117.43      2.39 o
   4   8   0        3.74        3.46      1.49 o
   5   8   0        0.52        1.31      1.25 o
   6   8   0        0.41        1.19      1.74 o
   7   8   0       93.70       86.23      2.58 o
   8   8   0      168.62      180.04      4.02 o
   9   8   0       14.85       20.24      3.41 o
  10   8   0        5.72        2.98      3.31 o
  11   8   0        2.96       -1.37      5.39 o
 -11   9   0        0.09       -0.86      5.14 o
 -10   9   0        0.03        1.99      5.16 o
  -9   9   0       18.70       15.48      4.22 o
  -8   9   0       31.37       22.33      4.74 o
  -7   9   0        0.00       -1.45      3.81 o
  -6   9   0      130.85      139.25      5.47 o
  -5   9   0     1454.72     1505.33     13.99 o
  -4   9   0      240.16      246.79      4.99 o
  -3   9   0        0.82        0.38      2.42 o
  -2   9   0       77.52       80.11      3.00 o
  -1   9   0      758.18      741.49      6.70 o
   0   9   0        0.68        1.71      1.25 o
   1   9   0      139.39      115.36      2.56 o
   2   9   0      275.88      263.17      3.44 o
   3   9   0        0.03        0.85      1.87 o
   4   9   0      235.05      223.97      3.80 o
   5   9   0       18.90       12.10      2.03 o
   6   9   0       67.43       70.46      2.23 o
   7   9   0        2.10        4.84      2.34 o
   8   9   0        3.19        0.14      2.99 o
   9   9   0       20.70       12.90      4.06 o
  10   9   0       14.86       14.19      4.45 o
  11   9   0        0.02        2.97      5.74 o
 -11  10   0        0.61        2.86      5.75 o
 -10  10   0        0.18       -1.03      5.37 o
  -9  10   0       12.55       21.54      5.57 o
  -8  10   0        0.05        3.35      4.27 o
  -7  10   0       15.46       13.49      4.02 o
  -6  10   0        0.86        6.07      3.89 o
  -5  10   0      639.12      702.96      8.26 o
  -4  10   0       39.02       42.70      3.63 o
  -3  10   0       36.86       40.63      3.26 o
  -2  10   0       49.23       43.46      3.62 o
  -1  10   0       16.22       18.31      2.00 o
   0  10   0        1.98        1.83      1.27 o
   1  10   0      132.25      124.80      3.29 o
   2  10   0      283.53      286.83      3.73 o
   3  10   0       60.65       61.73      2.83 o
   4  10   0       75.35       67.36      3.48 o
   5  10   0      112.33      116.30      3.37 o
   6  10   0      373.43      410.96      5.59 o
   7  10   0        8.03       12.41      3.54 o
   8  10   0        6.87        7.97      4.34 o
   9  10   0        4.60        5.12      4.13 o
  10  10   0        1.95        4.31      4.29 o
 -10  11   0        7.12       10.41      5.25 o
  -9  11   0        1.08       -1.57      4.69 o
  -8  11   0        0.30        3.42      4.74 o
  -7  11   0        2.20        7.03      4.09 o
  -6  11   0       22.40       20.22      4.29 o
  -5  11   0        6.74        6.78      3.38 o
  -4  11   0        8.17        9.39      2.98 o
  -3  11   0       95.71       95.51      3.98 o
  -2  11   0       36.75       34.90      3.41 o
  -1  11   0      201.76      208.38      4.80 o
   0  11   0        1.38        0.67      1.28 o
   1  11   0       90.94       94.67      2.91 o
   2  11   0        4.39        5.39      1.73 o
   3  11   0        1.74        0.61      2.42 o
   4  11   0        7.95        4.78      3.04 o
   5  11   0       18.26       18.13      3.05 o
   6  11   0        7.15        6.27      3.51 o
   7  11   0        0.06       -1.51      3.60 o
   8  11   0        8.48        8.90      4.37 o
   9  11   0       18.01       23.64      4.91 o
  10  11   0        4.14        7.58      6.39 o
  -9  12   0       21.69       24.99      5.74 o
  -8  12   0        2.05        0.70      4.85 o
  -7  12   0        0.95        1.47      4.47 o
  -6  12   0        0.01       -1.12      4.58 o
  -5  12   0       13.37       13.10      4.53 o
  -4  12   0       88.04       86.09      4.65 o
  -3  12   0        8.32       10.17      2.75 o
  -2  12   0      115.62      101.57      4.43 o
  -1  12   0        0.10        1.28      2.11 o
   0  12   0       18.45       19.96      1.45 o
   1  12   0        9.39       12.96      1.98 o
   2  12   0      100.04      116.06      2.93 o
   3  12   0       21.54       22.76      2.94 o
   4  12   0        2.21        1.98      3.68 o
   5  12   0        0.13        4.09      3.62 o
   6  12   0       11.12       12.48      3.77 o
   7  12   0       14.82       15.24      4.60 o
   8  12   0       17.65       17.90      5.50 o
   9  12   0        4.13       10.72      6.28 o
  -8  13   0        6.11        5.36      5.06 o
  -7  13   0        1.29        1.48      4.33 o
  -6  13   0       10.26       14.31      4.81 o
  -5  13   0       16.66       22.87      4.82 o
  -4  13   0       43.43       39.96      4.92 o
  -3  13   0       18.40       16.59      2.90 o
  -2  13   0       11.80       13.05      2.67 o
  -1  13   0       57.93       70.84      6.18 o
   0  13   0        0.25        2.00      4.18 o
   1  13   0        7.48        7.37      2.31 o
   2  13   0       17.81       16.81      4.48 o
   3  13   0        1.59        2.25      4.09 o
   4  13   0        4.91        9.67      4.00 o
   5  13   0       15.11       16.96      4.17 o
   6  13   0        0.29        5.87      4.46 o
   7  13   0        2.55        6.02      4.90 o
   8  13   0        1.20       -1.14      5.38 o
  -7  14   0        1.53        3.33      4.77 o
  -6  14   0        0.10       -0.18      4.37 o
  -5  14   0       38.26       55.16      6.04 o
  -4  14   0        1.41       -1.79      4.79 o
  -3  14   0        6.18        4.16      5.10 o
  -2  14   0       12.91       10.96      5.51 o
  -1  14   0        1.35       -1.46      5.34 o
   0  14   0       28.59       36.21      5.01 o
   1  14   0        0.19       -0.27      4.27 o
   2  14   0       90.29       83.16      5.59 o
   3  14   0        5.28        6.77      4.20 o
   4  14   0       16.47       15.50      4.58 o
   5  14   0        0.51        4.40      4.45 o
   6  14   0        3.60        9.25      5.71 o
   7  14   0        2.35        0.13      5.89 o
  -6  15   0        7.60       13.65      6.53 o
  -5  15   0        9.94        6.80      6.87 o
  -4  15   0       11.47        6.65      6.36 o
  -3  15   0       11.73        8.27      6.31 o
  -2  15   0       44.79       54.06      7.02 o
  -1  15   0        8.66       12.91      6.13 o
   0  15   0        3.28        1.64      5.02 o
   1  15   0       12.24       12.84      4.83 o
   2  15   0       11.02       19.50      4.42 o
   3  15   0        0.84        0.87      4.64 o
   4  15   0        3.38       -0.39      5.07 o
   5  15   0        4.38        2.19      4.94 o
  -4  16   0        9.74       11.83      7.18 o
  -3  16   0       15.39       19.09      6.63 o
  -2  16   0        0.26       -1.77      6.72 o
  -1  16   0        1.09       -0.98      6.19 o
   0  16   0       42.41       54.70      7.49 o
   1  16   0        0.58       -1.66      4.89 o
   2  16   0        6.10       13.37      4.80 o
   3  16   0       15.04       24.82      5.46 o
  -4 -16   1        4.59        3.27      5.73 o
  -3 -16   1        7.46        7.36      5.21 o
  -2 -16   1        0.32        3.31      5.33 o
  -1 -16   1       41.77       59.91      6.40 o
   0 -16   1        0.15       -3.12      5.68 o
   1 -16   1       15.20       25.08      6.17 o
   2 -16   1       22.35       24.22      6.63 o
   3 -16   1       12.75        8.39      6.29 o
  -6 -15   1        9.39       16.01      5.55 o
  -5 -15   1       11.45       21.89      4.98 o
  -4 -15   1        1.65        0.22      4.81 o
  -3 -15   1        9.89       11.08      4.70 o
  -2 -15   1       16.88       13.47      4.35 o
  -1 -15   1        3.62        2.57      4.19 o
   0 -15   1        5.48       11.39      4.60 o
   1 -15   1        5.86       10.17      4.90 o
   2 -15   1        5.94        5.10      5.45 o
   3 -15   1        0.00        0.41      5.44 o
   4 -15   1       26.99       37.21      6.36 o
   5 -15   1        0.01       -0.59      5.25 o
  -7 -14   1        1.47        4.07      5.26 o
  -6 -14   1        6.18        5.76      4.43 o
  -5 -14   1        6.78        9.98      4.21 o
  -4 -14   1        0.73        1.86      3.95 o
  -3 -14   1       14.86       21.66      4.43 o
  -2 -14   1       22.71       15.09      4.19 o
  -1 -14   1       55.12       49.97      4.49 o
   0 -14   1       38.20       40.04      4.47 o
   1 -14   1       16.18       11.09      5.06 o
   2 -14   1       14.10       16.80      5.24 o
   3 -14   1       40.16       41.35      5.67 o
   4 -14   1        0.00       -5.51      5.51 o
   5 -14   1        1.06        0.66      4.51 o
   6 -14   1        0.05        5.24      4.69 o
   7 -14   1        7.30        8.48      5.42 o
  -8 -13   1        1.18        3.61      5.50 o
  -7 -13   1        8.60       11.04      4.47 o
  -6 -13   1        0.00        0.82      3.84 o
  -5 -13   1       47.83       53.64      4.56 o
  -4 -13   1        4.23        3.38      3.08 o
  -3 -13   1       54.74       52.21      3.92 o
  -2 -13   1       30.88       31.66      3.05 o
  -1 -13   1        2.84        2.65      2.37 o
   0 -13   1        1.05        1.34      2.56 o
   1 -13   1       20.69       19.33      3.20 o
   2 -13   1        1.45        2.93      3.02 o
   3 -13   1        1.98       -1.05      5.02 o
   4 -13   1       77.79       80.72      6.24 o
   5 -13   1        0.62        0.71      4.81 o
   6 -13   1        5.54        6.13      5.30 o
   7 -13   1        1.67        1.26      4.69 o
   8 -13   1        1.27        3.83      5.05 o
  -9 -12   1        0.36        2.72      4.72 o
  -8 -12   1        0.13       -3.31      4.68 o
  -7 -12   1        2.77        3.19      3.53 o
  -6 -12   1        0.01       -1.37      3.19 o
  -5 -12   1        2.13       -0.56      3.13 o
  -4 -12   1        9.28        9.18      2.68 o
  -3 -12   1      158.18      164.52      3.75 o
  -2 -12   1       38.38       38.30      2.56 o
  -1 -12   1       14.32       11.41      2.46 o
   0 -12   1      248.98      254.30      4.63 o
   1 -12   1       13.28       14.56      2.63 o
   2 -12   1        0.01        1.45      1.91 o
   3 -12   1       30.47       24.59      4.70 o
   4 -12   1       99.12       88.55      5.88 o
   5 -12   1        3.34        3.96      4.44 o
   6 -12   1        2.90        2.46      4.44 o
   7 -12   1        1.13       -1.64      4.98 o
   8 -12   1        2.08        3.17      4.78 o
   9 -12   1        9.68       14.91      5.62 o
 -10 -11   1        5.61        6.00      5.16 o
  -9 -11   1        7.82        4.21      4.77 o
  -8 -11   1       32.05       38.78      4.68 o
  -7 -11   1       13.93       11.43      3.39 o
  -6 -11   1        9.73        4.90      3.15 o
  -5 -11   1        7.45        4.54      2.66 o
  -4 -11   1      485.41      506.45      7.05 o
  -3 -11   1        5.24        6.04      1.89 o
  -2 -11   1       34.30       21.37      2.11 o
  -1 -11   1        1.39        2.70      2.26 o
   0 -11   1      155.24      121.90      3.11 o
   1 -11   1       30.10       20.07      2.52 o
   2 -11   1      174.89      171.45      4.16 o
   3 -11   1        6.23        8.20      2.89 o
   4 -11   1       65.52       62.73      4.64 o
   5 -11   1       44.10       45.98      4.55 o
   6 -11   1       53.03       48.63      4.97 o
   7 -11   1       12.48       12.41      4.53 o
   8 -11   1        0.00       -2.06      4.81 o
   9 -11   1       11.20       11.59      5.23 o
  10 -11   1        0.40       -2.32      6.22 o
 -11 -10   1        4.35        1.28      5.90 o
 -10 -10   1        7.45       11.11      4.49 o
  -9 -10   1        0.15        0.17      3.98 o
  -8 -10   1       16.63       20.51      3.68 o
  -7 -10   1       94.66      109.87      4.73 o
  -6 -10   1      116.55       99.13      3.87 o
  -5 -10   1       26.05       29.52      2.96 o
  -4 -10   1      923.64      895.73      7.84 o
  -3 -10   1      150.46      143.39      3.19 o
  -2 -10   1      533.47      537.75      5.11 o
  -1 -10   1        8.95        8.61      1.36 o
   0 -10   1      154.56      143.33      3.16 o
   1 -10   1      289.09      293.34      5.52 o
   2 -10   1        7.26        6.69      1.88 o
   3 -10   1       15.57       21.73      2.41 o
   4 -10   1       47.56       49.69      2.92 o
   5 -10   1        4.92        7.14      4.05 o
   6 -10   1       26.91       17.89      4.84 o
   7 -10   1       28.74       27.86      5.06 o
   8 -10   1        1.27        2.77      4.57 o
   9 -10   1       12.71       13.28      5.00 o
  10 -10   1        4.38        2.34      5.68 o
 -11  -9   1        0.22       -1.16      5.59 o
 -10  -9   1        8.86        7.48      4.23 o
  -9  -9   1        8.02        7.46      3.09 o
  -8  -9   1       23.79       23.33      2.78 o
  -7  -9   1        2.22        1.76      2.21 o
  -6  -9   1       70.19       70.92      3.28 o
  -5  -9   1        2.68        1.75      1.53 o
  -4  -9   1       39.81       29.23      2.35 o
  -3  -9   1        9.89       10.57      1.72 o
  -2  -9   1      467.61      430.84      4.33 o
  -1  -9   1       72.71       78.74      2.74 o
   0  -9   1       51.55       43.99      2.10 o
   1  -9   1       46.78       53.39      2.63 o
   2  -9   1      274.66      283.45      3.92 o
   3  -9   1       88.68       95.42      2.93 o
   4  -9   1       63.46       51.84      2.55 o
   5  -9   1      525.61      536.93      8.45 o
   6  -9   1        2.97        2.63      4.07 o
   7  -9   1      428.76      434.00      9.98 o
   8  -9   1        0.48        4.90      3.49 o
   9  -9   1        1.46        1.85      4.52 o
  10  -9   1        0.16        2.97      4.51 o
  11  -9   1        1.38        5.45      5.62 o
 -12  -8   1        0.77        3.64      9.02 o
 -11  -8   1        0.20        1.22      6.42 o
 -10  -8   1       17.49       16.95      3.44 o
  -9  -8   1        0.01        1.50      2.93 o
  -8  -8   1        2.33        2.94      2.05 o
  -7  -8   1       46.02       52.92      2.46 o
  -6  -8   1       96.52      102.92      2.64 o
  -5  -8   1       45.03       38.37      2.17 o
  -4  -8   1      424.58      413.43      3.75 o
  -3  -8   1      246.90      269.26      3.73 o
  -2  -8   1      291.07      307.12      3.50 o
  -1  -8   1      326.45      331.85      3.77 o
   0  -8   1      501.27      541.71      6.09 o
   1  -8   1      158.28      133.80      3.46 o
   2  -8   1       32.76       36.47      2.27 o
   3  -8   1       55.74       61.31      2.70 o
   4  -8   1       54.82       53.14      3.45 o
   5  -8   1      372.12      396.32      6.89 o
   6  -8   1      109.13      128.21      5.18 o
   7  -8   1      206.85      233.67      5.74 o
   8  -8   1        1.23        2.34      3.46 o
   9  -8   1       29.18       33.70      4.09 o
  10  -8   1        0.83       -1.94      4.48 o
  11  -8   1        0.04       -3.28      5.16 o
 -12  -7   1        6.44        2.60      6.91 o
 -11  -7   1        1.40        1.96      4.81 o
 -10  -7   1        0.45        3.20      3.09 o
  -9  -7   1        3.40        3.08      1.97 o
  -8  -7   1       23.72       29.55      2.12 o
  -7  -7   1      101.60       92.01      2.63 o
  -6  -7   1        5.60        4.38      1.55 o
  -5  -7   1       49.07       43.63      1.69 o
  -4  -7   1      202.41      214.12      3.04 o
  -3  -7   1       27.90       22.05      1.72 o
  -2  -7   1     1226.13     1084.71      7.12 o
  -1  -7   1     1347.46     1591.03      8.05 o
   0  -7   1        1.65        0.29      2.44 o
   1  -7   1     1527.65     1669.71     10.10 o
   2  -7   1      330.56      277.86      3.93 o
   3  -7   1      240.42      229.92      4.13 o
   4  -7   1       51.38       54.34      2.70 o
   5  -7   1      235.79      201.95      4.43 o
   6  -7   1       21.57       19.67      2.84 o
   7  -7   1        0.01       -0.03      2.34 o
   8  -7   1        1.08       -0.48      3.05 o
   9  -7   1        6.94        8.62      3.41 o
  10  -7   1        4.25        3.43      3.63 o
  11  -7   1        5.77        5.56      4.95 o
  12  -7   1        0.72       -5.06      7.49 o
 -13  -6   1        2.53        2.91      9.72 o
 -12  -6   1        1.57        2.02      7.48 o
 -11  -6   1        2.42        4.81      5.52 o
 -10  -6   1        0.91        0.92      3.67 o
  -9  -6   1        5.46        5.52      1.62 o
  -8  -6   1       17.17       18.54      2.35 o
  -7  -6   1       91.14       91.50      2.81 o
  -6  -6   1      523.33      525.27      4.40 o
  -5  -6   1      151.36      153.67      2.28 o
  -4  -6   1      608.79      599.80      3.80 o
  -3  -6   1      893.08      986.39      5.57 o
  -2  -6   1       53.74       56.20      1.74 o
  -1  -6   1      587.14      656.69      4.81 o
   0  -6   1     2837.42     2960.32     14.46 o
   1  -6   1     2438.21     2730.97     10.38 o
   2  -6   1      459.51      470.85      4.81 o
   3  -6   1      478.43      461.07      5.25 o
   4  -6   1      353.26      376.45      4.57 o
   5  -6   1      139.19      138.51      2.75 o
   6  -6   1        8.59        7.68      1.46 o
   7  -6   1       14.99       15.00      2.36 o
   8  -6   1       28.54       28.70      3.01 o
   9  -6   1       34.70       38.90      3.76 o
  10  -6   1        2.94        4.85      3.32 o
  11  -6   1        4.11        7.14      4.73 o
  12  -6   1        2.21       -4.84      8.62 o
 -13  -5   1        0.91       -3.76      9.24 o
 -12  -5   1        0.88        2.42      5.66 o
 -11  -5   1       17.04       18.59      5.23 o
 -10  -5   1        2.35        2.56      3.52 o
  -9  -5   1       12.69        8.56      2.03 o
  -8  -5   1       28.07       24.74      2.18 o
  -7  -5   1       23.60       21.04      1.96 o
  -6  -5   1       79.20       72.77      2.09 o
  -5  -5   1      295.50      315.94      2.97 o
  -4  -5   1      384.50      362.11      2.75 o
  -3  -5   1     2159.76     2328.01      7.52 o
  -2  -5   1     1142.99     1053.28      5.66 o
  -1  -5   1       99.04       94.28      2.18 o
   0  -5   1       83.77       92.89      2.71 o
   1  -5   1     1719.27     1682.46      7.60 o
   2  -5   1     1803.13     1837.04      8.50 o
   3  -5   1        1.64        1.23      1.64 o
   4  -5   1       24.00       19.92      1.90 o
   5  -5   1      356.04      329.18      3.62 o
   6  -5   1      240.13      237.11      3.38 o
   7  -5   1        0.05        1.48      1.86 o
   8  -5   1       14.71       16.77      2.54 o
   9  -5   1        3.74        6.47      2.89 o
  10  -5   1       29.80       34.92      3.78 o
  11  -5   1        4.18        4.18      4.31 o
  12  -5   1        6.30        6.15      8.39 o
 -13  -4   1        2.39       -5.56      8.08 o
 -12  -4   1        1.77        0.49      5.66 o
 -11  -4   1        1.23        2.25      3.43 o
 -10  -4   1       23.38       25.43      2.15 o
  -9  -4   1       34.20       38.53      2.24 o
  -8  -4   1       17.41       18.96      1.91 o
  -7  -4   1      497.43      505.69      4.58 o
  -6  -4   1      354.62      387.75      3.48 o
  -5  -4   1      845.10      944.77      4.83 o
  -4  -4   1      424.30      405.81      2.79 o
  -3  -4   1      629.25      678.46      3.24 o
  -2  -4   1      148.75      118.62      1.66 o
  -1  -4   1      103.89       94.18      2.14 o
   0  -4   1     1000.78     1003.80      6.82 o
   1  -4   1     1824.24     1713.74      8.60 o
   2  -4   1       64.75       45.82      2.07 o
   3  -4   1        5.00        2.46      1.44 o
   4  -4   1      152.47      130.48      2.59 o
   5  -4   1      143.80      154.35      2.35 o
   6  -4   1       97.11       75.99      2.15 o
   7  -4   1        1.68        1.99      1.68 o
   8  -4   1       11.91       11.37      1.94 o
   9  -4   1        2.72        1.23      2.15 o
  10  -4   1       34.32       30.33      2.89 o
  11  -4   1        0.17        0.51      4.25 o
  12  -4   1        0.05        1.28      6.38 o
  13  -4   1        0.09        1.02      9.59 o
 -13  -3   1        0.45        0.77      6.37 o
 -12  -3   1        0.29       -0.14      5.54 o
 -11  -3   1        4.11        2.50      2.58 o
 -10  -3   1        0.46        0.19      2.00 o
  -9  -3   1        6.78        5.79      1.90 o
  -8  -3   1      135.80      140.44      3.20 o
  -7  -3   1       40.48       33.75      1.70 o
  -6  -3   1      409.03      394.24      4.12 o
  -5  -3   1     1270.85     1278.91      6.28 o
  -4  -3   1     1291.46     1144.99      5.21 o
  -3  -3   1     3262.48     3109.45     11.47 o
  -2  -3   1      543.17      534.07      2.45 o
   2  -3   1      386.24      511.11      3.84 o
   3  -3   1      819.58      913.95      4.77 o
   4  -3   1     1170.99     1287.43      5.46 o
   5  -3   1      586.81      624.43      4.79 o
   6  -3   1       30.41       26.12      1.62 o
   7  -3   1        2.13        1.18      1.57 o
   8  -3   1        7.11        8.92      1.76 o
   9  -3   1       19.62       21.76      2.10 o
  10  -3   1        5.18        8.72      2.44 o
  11  -3   1        0.10        1.08      4.60 o
  12  -3   1        0.13        0.28      6.93 o
  13  -3   1        1.54        1.14     10.61 o
 -13  -2   1        0.00        3.39      6.72 o
 -12  -2   1       13.58       14.47      5.23 o
 -11  -2   1       49.30       49.29      4.26 o
 -10  -2   1       15.12       17.71      2.11 o
  -9  -2   1       51.37       51.02      2.40 o
  -8  -2   1       39.89       38.57      2.14 o
  -7  -2   1        0.03        0.41      1.34 o
  -6  -2   1     1953.32     2078.01     13.05 o
  -5  -2   1        0.32        1.50      1.03 o
  -4  -2   1      248.88      243.20      2.38 o
  -3  -2   1       78.55       86.44      1.28 o
   3  -2   1     3419.25     3381.15      8.62 o
   4  -2   1       70.27       71.92      1.70 o
   5  -2   1     2317.47     2454.23     10.41 o
   6  -2   1     1718.76     1872.34      8.11 o
   7  -2   1      451.17      482.17      4.16 o
   8  -2   1      105.12      109.23      2.82 o
   9  -2   1        0.12        0.83      2.02 o
  10  -2   1        0.13       -1.08      3.01 o
  11  -2   1       11.58       10.73      4.40 o
  12  -2   1        7.61        1.97      6.25 o
  13  -2   1        3.24       -2.09      7.76 o
 -14  -1   1        7.68        9.31      7.19 o
 -13  -1   1        7.37        2.65      5.49 o
 -12  -1   1       34.98       35.27      5.90 o
 -11  -1   1       53.43       64.06      4.42 o
 -10  -1   1       23.74       25.38      2.01 o
  -9  -1   1       53.79       52.66      2.30 o
  -8  -1   1        7.00        5.19      1.74 o
  -7  -1   1       56.36       50.05      1.79 o
  -6  -1   1        0.08        0.64      1.36 o
  -5  -1   1      122.05      109.63      2.01 o
  -4  -1   1     1118.57      990.89      6.41 o
   3  -1   1      416.51      397.90      2.79 o
   4  -1   1      965.27      982.29      4.11 o
   5  -1   1      353.55      351.75      2.88 o
   6  -1   1      194.81      191.01      2.56 o
   7  -1   1      347.30      348.96      4.07 o
   8  -1   1       98.55      109.16      2.80 o
   9  -1   1        0.59        1.50      1.51 o
  10  -1   1       11.97        9.93      3.19 o
  11  -1   1       12.94       14.39      3.79 o
  12  -1   1        5.15        5.61      6.35 o
  13  -1   1        2.07        0.73      7.02 o
 -14   0   1        0.00        2.26      6.97 o
 -13   0   1        0.03       -0.85      6.37 o
 -12   0   1       10.20        7.04      6.24 o
 -11   0   1        6.03        4.03      2.82 o
 -10   0   1        3.60        4.49      2.04 o
  -9   0   1       16.98       13.89      2.18 o
  -8   0   1       72.39       73.09      2.51 o
  -7   0   1       60.07       51.28      1.96 o
  -6   0   1      331.16      296.21      3.28 o
  -5   0   1      177.34      212.85      2.49 o
  -4   0   1     1338.89     1250.47      6.79 o
   3   0   1     1613.36     1650.96      5.93 o
   4   0   1     1877.10     1903.38      6.16 o
   5   0   1       14.20       10.20      1.28 o
   6   0   1       54.60       58.40      2.01 o
   7   0   1       92.91       93.38      2.55 o
   8   0   1       52.90       51.40      2.63 o
   9   0   1        8.77       10.15      3.17 o
  10   0   1        3.16        4.93      3.42 o
  11   0   1        9.81        9.87      4.15 o
  12   0   1        3.91        3.53      6.32 o
  13   0   1       34.14       40.32      9.08 o
 -14   1   1        0.00        2.88      6.68 o
 -13   1   1        0.67        2.28      6.36 o
 -12   1   1       15.35       12.03      7.84 o
 -11   1   1        0.46        1.85      2.56 o
 -10   1   1        7.03       10.36      2.07 o
  -9   1   1       13.23       13.64      1.79 o
  -8   1   1      106.84      116.92      2.66 o
  -7   1   1        3.50        2.26      1.28 o
  -6   1   1      503.54      489.34      4.37 o
  -5   1   1     2849.32     2795.73     15.39 o
   3   1   1       86.69       73.43      2.49 o
   4   1   1       15.35        9.94      1.38 o
   5   1   1      431.28      400.99      3.62 o
   6   1   1       21.54       18.10      1.57 o
   7   1   1        1.35        2.70      1.65 o
   8   1   1       75.46       72.06      2.69 o
   9   1   1       53.48       49.75      4.12 o
  10   1   1        2.74        3.33      3.88 o
  11   1   1       14.07       13.31      4.25 o
  12   1   1       25.18       30.00      8.05 o
  13   1   1        8.39        6.94      8.44 o
 -14   2   1        1.31       -3.33      7.44 o
 -13   2   1        2.63       -0.39      8.24 o
 -12   2   1       20.91       23.37      7.28 o
 -11   2   1       25.95       32.22      4.67 o
 -10   2   1        0.68       -0.66      1.66 o
  -9   2   1      104.72      115.88      2.64 o
  -8   2   1      247.13      243.20      2.91 o
  -7   2   1       60.45       58.83      1.76 o
  -6   2   1       96.05       93.30      1.87 o
  -5   2   1       52.74       45.63      1.56 o
  -4   2   1     2856.86     2983.96     11.58 o
  -3   2   1     1876.83     1816.34     18.05 o
   3   2   1      864.19     1011.25      9.51 o
   4   2   1      267.12      269.19      3.43 o
   5   2   1        3.46        4.41      1.76 o
   6   2   1      461.89      500.92      4.50 o
   7   2   1       30.77       32.64      1.84 o
   8   2   1      106.47       92.70      2.52 o
   9   2   1      161.21      155.76      8.37 o
  10   2   1       11.50       10.81      3.99 o
  11   2   1       14.27       13.02      4.90 o
  12   2   1        0.30        0.40      8.84 o
  13   2   1        0.55        9.11      9.57 o
 -13   3   1        0.49       -2.08      7.79 o
 -12   3   1        2.89        1.78      6.79 o
 -11   3   1       10.29        8.97      4.39 o
 -10   3   1       14.07       13.34      2.49 o
  -9   3   1        9.21        7.70      1.65 o
  -8   3   1       25.29       21.28      2.09 o
  -7   3   1      320.15      321.26      3.82 o
  -6   3   1     1022.74     1160.63      9.86 o
  -5   3   1      299.87      334.05      3.44 o
  -4   3   1      477.92      433.72      3.25 o
  -3   3   1      306.96      266.86      2.96 o
  -2   3   1      549.86      493.02      4.62 o
   2   3   1       23.17       22.14      1.43 o
   3   3   1     1387.14     1496.33      7.66 o
   4   3   1     2868.72     2904.55     10.88 o
   5   3   1       79.47       79.28      2.19 o
   6   3   1      241.57      274.51      3.69 o
   7   3   1       28.42       24.29      2.11 o
   8   3   1        2.54        1.78      1.64 o
   9   3   1       26.21       17.94      2.04 o
  10   3   1       16.52        8.48      7.14 o
  11   3   1        0.02       -0.19      5.49 o
  12   3   1        0.48        4.03      8.35 o
  13   3   1        1.53       -0.66     13.39 o
 -13   4   1        0.00        1.95      7.34 o
 -12   4   1        2.06       -6.08      6.62 o
 -11   4   1        4.68        6.08      3.64 o
 -10   4   1       15.64       19.81      2.68 o
  -9   4   1       34.32       37.84      2.86 o
  -8   4   1        8.95       13.01      1.95 o
  -7   4   1       29.19       35.45      2.05 o
  -6   4   1      315.07      360.08      4.12 o
  -5   4   1      955.49      922.89      5.22 o
  -4   4   1     3100.57     3081.34     19.21 o
  -3   4   1       44.14       46.01      2.01 o
  -2   4   1      285.63      291.09      3.74 o
  -1   4   1      504.92      447.08      3.20 o
   0   4   1     2482.86     2364.06     11.35 o
   1   4   1     1162.26     1185.93      4.61 o
   2   4   1      179.39      143.82      2.16 o
   3   4   1     1208.80     1378.82      6.55 o
   4   4   1      868.55      835.25      6.30 o
   5   4   1      377.05      443.70      4.47 o
   6   4   1      122.97      105.12      2.90 o
   7   4   1       12.80       10.19      2.17 o
   8   4   1        7.16        8.66      2.43 o
   9   4   1        6.89        7.37      1.95 o
  10   4   1        0.13        1.78      5.89 o
  11   4   1        0.83        5.98      7.95 o
  12   4   1        0.27       -5.11      8.38 o
 -13   5   1        0.29       -7.02      7.90 o
 -12   5   1        8.77        6.79      6.98 o
 -11   5   1        0.07        2.69      3.79 o
 -10   5   1        0.12        2.22      3.15 o
  -9   5   1       15.99       16.18      2.54 o
  -8   5   1       18.58       23.09      2.42 o
  -7   5   1      148.53      150.83      3.65 o
  -6   5   1        0.02        0.01      1.42 o
  -5   5   1      250.90      221.60      3.03 o
  -4   5   1      818.94      892.33      6.36 o
  -3   5   1       14.09       20.80      1.80 o
  -2   5   1        8.44       10.74      1.91 o
  -1   5   1       97.87      117.20      2.20 o
   0   5   1       71.02       95.61      1.84 o
   1   5   1      118.95      117.59      1.81 o
   2   5   1        5.20        4.03      1.11 o
   3   5   1       22.19       27.42      1.56 o
   4   5   1      150.13      134.34      2.52 o
   5   5   1       56.34       71.92      2.14 o
   6   5   1        2.62       -0.31      1.92 o
   7   5   1      122.18      126.23      3.83 o
   8   5   1        2.43        2.10      2.95 o
   9   5   1       28.28       29.33      3.84 o
  10   5   1        9.93        8.45      5.00 o
  11   5   1        0.47        3.83      8.45 o
  12   5   1        0.44        2.84      6.97 o
 -13   6   1        0.86       -8.34     10.76 o
 -12   6   1        3.67        3.53      6.47 o
 -11   6   1        0.09       -1.09      4.17 o
 -10   6   1       11.93       14.10      3.76 o
  -9   6   1        4.72        7.73      2.65 o
  -8   6   1       39.80       35.37      2.90 o
  -7   6   1        2.93        4.32      1.89 o
  -6   6   1        0.27       -0.31      1.66 o
  -5   6   1       19.43       18.19      1.83 o
  -4   6   1      282.74      229.09      3.48 o
  -3   6   1      343.98      321.48      4.03 o
  -2   6   1      631.62      645.22      5.95 o
  -1   6   1     1857.83     1974.19     13.98 o
   0   6   1      482.43      463.85      3.98 o
   1   6   1      826.84      878.56      4.98 o
   2   6   1      962.47     1019.25      5.28 o
   3   6   1      623.15      702.68      4.67 o
   4   6   1      444.06      445.84      4.21 o
   5   6   1      184.56      207.86      3.04 o
   6   6   1       98.90       90.60      2.48 o
   7   6   1        0.02       -1.28      2.46 o
   8   6   1       44.40       33.21      3.45 o
   9   6   1       31.99       38.41      5.77 o
  10   6   1        8.05       10.96      5.57 o
  11   6   1        8.30       14.22      5.82 o
  12   6   1        0.00       -2.72      7.32 o
 -12   7   1        0.39        4.81     10.95 o
 -11   7   1        6.66        7.05      4.51 o
 -10   7   1        0.46       -0.65      3.82 o
  -9   7   1        5.09        4.74      3.58 o
  -8   7   1        4.30        8.10      2.55 o
  -7   7   1      153.76      145.44      3.91 o
  -6   7   1        8.56        7.18      1.99 o
  -5   7   1        3.56        2.61      1.84 o
  -4   7   1      290.30      269.53      3.99 o
  -3   7   1      602.92      653.91      8.53 o
  -2   7   1      184.72      188.78      3.43 o
  -1   7   1      319.81      358.92      4.44 o
   0   7   1       70.27       65.57      1.48 o
   1   7   1     1284.91     1400.23      8.05 o
   2   7   1      657.78      640.94      4.61 o
   3   7   1       14.83       12.90      1.58 o
   4   7   1      638.96      683.66      4.73 o
   5   7   1       97.67       99.48      2.64 o
   6   7   1       51.73       46.74      2.08 o
   7   7   1       16.23       22.21      2.79 o
   8   7   1        0.28        2.40      2.75 o
   9   7   1        8.58        5.62      3.64 o
  10   7   1        6.10        6.34      3.98 o
  11   7   1        1.29        1.53      5.74 o
  12   7   1        0.56        3.40     13.92 o
 -12   8   1        0.07       -7.85      8.08 o
 -11   8   1       11.16       12.56      4.30 o
 -10   8   1        0.64       -0.22      4.14 o
  -9   8   1        3.92        4.20      4.11 o
  -8   8   1       26.08       24.25      4.63 o
  -7   8   1        0.31       -0.67      2.85 o
  -6   8   1        4.25        6.86      2.52 o
  -5   8   1        2.45        3.07      2.37 o
  -4   8   1      301.40      276.64      5.04 o
  -3   8   1       90.90       78.13      3.31 o
  -2   8   1      170.85      149.81      3.70 o
  -1   8   1        0.80        0.98      1.63 o
   0   8   1     1459.10     1401.09     11.66 o
   1   8   1        8.58       13.88      1.17 o
   2   8   1        6.95        5.94      1.59 o
   3   8   1       92.51       81.24      2.30 o
   4   8   1      464.31      535.91      5.25 o
   5   8   1        6.07        4.40      1.47 o
   6   8   1       22.16       18.82      2.07 o
   7   8   1        0.94        2.29      1.93 o
   8   8   1        2.41        4.79      3.20 o
   9   8   1       29.07       28.14      3.68 o
  10   8   1       13.04        9.37      4.38 o
  11   8   1        2.30        3.79      5.45 o
 -12   9   1        0.01       -4.71      7.30 o
 -11   9   1        0.45       -0.27      4.99 o
 -10   9   1        3.58        4.00      4.37 o
  -9   9   1      111.35      112.34      6.74 o
  -8   9   1        1.14        1.71      4.54 o
  -7   9   1      332.37      367.52      6.81 o
  -6   9   1      180.53      173.55      4.81 o
  -5   9   1        7.03       10.82      2.99 o
  -4   9   1       79.21       73.29      3.55 o
  -3   9   1     1062.20     1038.01      9.09 o
  -2   9   1       47.33       44.68      2.58 o
  -1   9   1      319.07      328.70      5.75 o
   0   9   1       42.27       50.99      1.93 o
   1   9   1        8.79        6.55      1.10 o
   2   9   1      443.45      442.60      5.72 o
   3   9   1      260.69      268.46      4.55 o
   4   9   1       52.11       45.32      2.51 o
   5   9   1       52.00       61.22      3.20 o
   6   9   1       96.18      112.54      3.00 o
   7   9   1       12.35        6.02      2.34 o
   8   9   1       91.60       84.43      4.40 o
   9   9   1        1.86       -2.75      3.98 o
  10   9   1        0.80        3.95      4.33 o
  11   9   1        0.42        4.30      7.14 o
 -11  10   1        1.65        3.05      5.05 o
 -10  10   1        0.94        1.74      4.72 o
  -9  10   1        1.12       -1.89      4.52 o
  -8  10   1        0.15       -0.79      4.07 o
  -7  10   1       74.75       76.81      4.79 o
  -6  10   1        0.12       -1.64      3.23 o
  -5  10   1      140.75      127.83      4.29 o
  -4  10   1      218.85      215.41      5.63 o
  -3  10   1      962.70      999.79     12.89 o
  -2  10   1        1.09        0.76      2.66 o
  -1  10   1      154.94      145.96      3.25 o
   0  10   1      154.83      148.57      2.95 o
   1  10   1       97.49       97.01      2.62 o
   2  10   1       17.85       18.92      1.56 o
   3  10   1      240.06      248.08      5.56 o
   4  10   1       70.44       86.33      3.25 o
   5  10   1       34.10       29.10      2.99 o
   6  10   1       46.09       39.00      3.67 o
   7  10   1       42.08       46.32      3.92 o
   8  10   1      117.94      141.86      6.20 o
   9  10   1        0.02       -1.10      4.11 o
  10  10   1        0.22        4.95      5.51 o
 -10  11   1        0.00        0.98      4.54 o
  -9  11   1       10.55       18.00      4.64 o
  -8  11   1       36.44       45.63      5.30 o
  -7  11   1       42.25       45.41      4.84 o
  -6  11   1       40.35       31.22      3.86 o
  -5  11   1       37.51       38.89      3.30 o
  -4  11   1       34.64       35.86      3.38 o
  -3  11   1        2.67        3.99      2.82 o
  -2  11   1      414.37      423.74      7.30 o
  -1  11   1       67.59       64.33      3.17 o
   0  11   1       18.97       13.16      1.39 o
   1  11   1       37.62       37.86      2.81 o
   2  11   1      479.49      498.60     10.00 o
   3  11   1       40.32       38.56      2.77 o
   4  11   1       72.28       72.92      3.28 o
   5  11   1        0.66        4.02      3.53 o
   6  11   1       16.78       18.02      3.65 o
   7  11   1       19.08       14.95      4.24 o
   8  11   1       14.80       16.17      5.49 o
   9  11   1        2.91        4.63      5.33 o
 -10  12   1        0.06        2.43      5.17 o
  -9  12   1        2.01       -1.81      4.58 o
  -8  12   1        7.78        8.97      4.08 o
  -7  12   1       44.01       34.91      4.58 o
  -6  12   1       51.76       56.14      4.14 o
  -5  12   1       51.76       38.25      3.73 o
  -4  12   1        0.01        0.92      3.02 o
  -3  12   1        0.88        0.21      3.39 o
  -2  12   1      324.11      308.22      6.71 o
  -1  12   1        9.79        9.83      2.66 o
   0  12   1        4.01        1.64      2.53 o
   1  12   1       91.13       83.19      4.57 o
   2  12   1       78.79       76.11      4.55 o
   3  12   1        3.47        5.71      2.28 o
   4  12   1        0.01        3.18      3.88 o
   5  12   1        0.72       -0.07      4.08 o
   6  12   1        1.41        3.29      3.66 o
   7  12   1        3.73        4.03      5.42 o
   8  12   1        9.28        8.10      5.69 o
  -9  13   1        4.35        7.13      4.99 o
  -8  13   1        0.02        3.24      4.21 o
  -7  13   1       20.49       23.00      4.57 o
  -6  13   1        6.53        8.00      4.11 o
  -5  13   1        4.70        7.60      3.39 o
  -4  13   1        3.34        2.32      2.88 o
  -3  13   1        7.81        9.30      3.06 o
  -2  13   1       41.03       42.91      3.89 o
  -1  13   1       11.87        7.53      5.03 o
   0  13   1       55.53       52.88      5.02 o
   1  13   1       29.26       34.12      4.66 o
   2  13   1       18.51       17.12      3.95 o
   3  13   1       50.39       57.05      5.18 o
   4  13   1       30.37       28.53      4.66 o
   5  13   1        1.32        7.11      4.54 o
   6  13   1        2.99        0.02      4.93 o
   7  13   1        0.23        2.25      5.36 o
   8  13   1        0.95       -6.75      6.75 o
  -8  14   1        0.03       -4.73      4.73 o
  -7  14   1        0.14       -4.50      4.50 o
  -6  14   1       24.86       30.09      4.74 o
  -5  14   1        0.12        1.71      4.79 o
  -4  14   1        5.35        8.75      5.44 o
  -3  14   1       33.46       32.78      6.17 o
  -2  14   1        7.22        8.60      5.36 o
  -1  14   1        0.24        3.28      4.99 o
   0  14   1        4.53        3.65      4.75 o
   1  14   1        0.01       -0.66      4.25 o
   2  14   1        3.96        4.46      4.17 o
   3  14   1        3.56        3.89      4.66 o
   4  14   1        4.04        5.48      4.73 o
   5  14   1        8.33       12.20      5.17 o
   6  14   1        1.62        6.06      6.37 o
  -6  15   1        0.11       -2.92      6.19 o
  -5  15   1       10.37       17.39      6.75 o
  -4  15   1        0.82       -1.40      6.18 o
  -3  15   1        8.88       11.23      5.53 o
  -2  15   1        0.52       -0.06      5.66 o
  -1  15   1       18.72       25.86      6.38 o
   0  15   1        0.11       -4.95      4.95 o
   1  15   1       18.96       25.13      4.88 o
   2  15   1        1.10       -1.36      4.69 o
   3  15   1        0.01        2.91      4.91 o
   4  15   1       15.98       17.59      4.85 o
   5  15   1        0.32        9.06      6.41 o
  -4  16   1        4.36       11.73      7.34 o
  -3  16   1        4.28        5.52      6.68 o
  -2  16   1        3.29        2.11      6.58 o
  -1  16   1        4.60        1.54      5.50 o
   0  16   1        1.34       -0.18      5.24 o
   1  16   1        0.68       -2.86      5.12 o
   2  16   1        3.51        6.15      5.69 o
   3  16   1       35.60       46.51      6.08 o
  -4 -16   2        0.07        0.23      5.27 o
  -3 -16   2        0.13       -0.09      5.45 o
  -2 -16   2        0.05        3.55      4.97 o
  -1 -16   2        6.94       14.98      4.84 o
   0 -16   2        1.39        2.26      5.42 o
   1 -16   2        5.76        9.55      5.38 o
   2 -16   2       11.96       15.34      5.74 o
   3 -16   2       18.14       22.98      5.95 o
  -6 -15   2        9.23        8.66      5.09 o
  -5 -15   2        0.73       -2.13      4.64 o
  -4 -15   2       20.19       23.80      4.76 o
  -3 -15   2        0.18       -1.75      4.80 o
  -2 -15   2       59.47       68.17      5.80 o
  -1 -15   2        1.38        5.17      4.02 o
   0 -15   2        5.02        6.03      4.54 o
   1 -15   2       19.64       22.20      5.53 o
   2 -15   2       16.02       22.17      5.14 o
   3 -15   2        0.83       -3.98      5.25 o
   4 -15   2        0.70       -0.96      5.31 o
   5 -15   2        1.00       -0.97      5.57 o
  -7 -14   2        4.78       -1.86      4.25 o
  -6 -14   2        1.48        2.73      3.98 o
  -5 -14   2        0.14        1.55      3.86 o
  -4 -14   2        3.55        3.45      4.27 o
  -3 -14   2        5.13        6.59      3.67 o
  -2 -14   2        2.44        1.40      3.72 o
  -1 -14   2       23.81       27.26      3.13 o
   0 -14   2       13.89       14.96      3.20 o
   1 -14   2       12.34        5.80      3.58 o
   2 -14   2        0.00       -3.81      3.81 o
   3 -14   2       36.24       35.46      5.27 o
   4 -14   2        0.00       -0.93      4.24 o
   5 -14   2        8.28        5.17      4.79 o
   6 -14   2        0.11        1.16      5.43 o
  -9 -13   2        2.07        2.18      5.47 o
  -8 -13   2        7.80       12.01      4.45 o
  -7 -13   2        1.15       -1.94      3.61 o
  -6 -13   2        7.61        3.38      3.63 o
  -5 -13   2        3.63        3.76      3.16 o
  -4 -13   2       17.87       20.92      3.04 o
  -3 -13   2       11.27       10.73      2.62 o
  -2 -13   2        3.75        5.20      2.50 o
  -1 -13   2       13.71        8.20      2.57 o
   0 -13   2        0.55        2.26      2.67 o
   1 -13   2       22.65       22.18      3.38 o
   2 -13   2        2.09        3.58      3.32 o
   3 -13   2        2.45        0.30      3.19 o
   4 -13   2        0.97       -1.47      4.05 o
   5 -13   2       11.06       12.20      4.34 o
   6 -13   2       27.27       25.11      4.74 o
   7 -13   2        0.59        4.21      5.52 o
   8 -13   2        7.83       14.41      5.30 o
 -10 -12   2        3.86        8.24      6.30 o
  -9 -12   2        0.31       -3.06      4.42 o
  -8 -12   2        0.47       -1.28      3.96 o
  -7 -12   2        6.59        7.73      3.38 o
  -6 -12   2        0.04        0.30      2.98 o
  -5 -12   2       18.47       15.50      3.06 o
  -4 -12   2       14.59       13.31      2.70 o
  -3 -12   2        1.94        2.32      2.03 o
  -2 -12   2       39.41       29.20      2.24 o
  -1 -12   2      191.81      164.28      4.67 o
   0 -12   2        1.23        3.79      2.81 o
   1 -12   2       92.07       84.23      3.60 o
   2 -12   2       79.78       71.76      3.65 o
   3 -12   2       87.26       91.20      4.12 o
   4 -12   2        5.29        8.32      2.50 o
   5 -12   2        7.92        5.99      4.14 o
   6 -12   2        3.63        0.79      4.20 o
   7 -12   2        5.26        6.55      5.12 o
   8 -12   2        1.47        2.27      5.32 o
   9 -12   2        1.26        6.20      5.52 o
 -10 -11   2        4.02        3.93      4.67 o
  -9 -11   2        3.32        3.83      4.06 o
  -8 -11   2       69.16       80.63      4.55 o
  -7 -11   2       16.58       18.07      3.22 o
  -6 -11   2        4.31        7.21      2.86 o
  -5 -11   2        0.73        2.12      2.26 o
  -4 -11   2        0.29        0.61      2.18 o
  -3 -11   2       26.96       28.14      2.29 o
  -2 -11   2       38.38       41.17      2.43 o
  -1 -11   2       74.79       72.54      2.48 o
   0 -11   2       60.17       55.33      2.50 o
   1 -11   2      196.78      192.04      5.15 o
   2 -11   2       50.73       48.87      3.42 o
   3 -11   2      328.82      317.73      5.83 o
   4 -11   2        2.90        4.99      2.63 o
   5 -11   2       16.20       19.51      3.94 o
   6 -11   2        4.33       -2.45      4.04 o
   7 -11   2       59.42       69.98      6.56 o
   8 -11   2        7.10       11.74      5.62 o
   9 -11   2       13.16       17.28      5.32 o
 -11 -10   2        1.28       -7.24      7.24 o
 -10 -10   2        2.11        1.35      4.17 o
  -9 -10   2        6.42        3.77      3.83 o
  -8 -10   2      146.43      154.04      5.30 o
  -7 -10   2        4.18        3.50      3.05 o
  -6 -10   2        5.92        6.62      2.94 o
  -5 -10   2      113.78      122.87      3.64 o
  -4 -10   2       24.25       18.38      2.56 o
  -3 -10   2        2.23        2.02      2.01 o
  -2 -10   2      297.28      274.50      4.23 o
  -1 -10   2      660.14      686.13      6.48 o
   0 -10   2       67.87       52.93      2.53 o
   1 -10   2        0.32        1.03      2.49 o
   2 -10   2      329.15      308.86      5.64 o
   3 -10   2     1129.47     1185.87     11.14 o
   4 -10   2       28.80       24.35      4.13 o
   5 -10   2      115.26      125.53      5.82 o
   6 -10   2       15.02       15.86      4.14 o
   7 -10   2       20.76       24.33      4.02 o
   8 -10   2        3.78       10.24      5.16 o
   9 -10   2        1.98        1.62      4.85 o
  10 -10   2        0.85       -1.33      5.48 o
 -12  -9   2        1.25       -5.81      8.89 o
 -11  -9   2        1.75        1.62      5.99 o
 -10  -9   2        7.47        8.46      3.89 o
  -9  -9   2       36.10       35.43      3.27 o
  -8  -9   2       33.48       24.60      2.82 o
  -7  -9   2      159.21      179.82      3.94 o
  -6  -9   2        0.12        0.91      2.34 o
  -5  -9   2       70.77       62.42      2.78 o
  -4  -9   2       77.54       91.20      3.00 o
  -3  -9   2       25.42       28.53      2.02 o
  -2  -9   2       75.64       77.03      2.07 o
  -1  -9   2      154.45      154.91      3.31 o
   0  -9   2       83.88       66.20      3.07 o
   1  -9   2      132.66      111.75      3.57 o
   2  -9   2        5.48        5.06      2.44 o
   3  -9   2      358.26      372.81      6.82 o
   4  -9   2       31.75       29.66      4.07 o
   5  -9   2        8.73        8.26      3.37 o
   6  -9   2       12.43       10.29      3.52 o
   7  -9   2       47.33       51.23      3.57 o
   8  -9   2        0.00       -1.60      4.56 o
   9  -9   2       13.71       18.50      4.91 o
  10  -9   2        0.05        3.98      4.76 o
 -12  -8   2        2.81        0.87      8.46 o
 -11  -8   2        3.76        1.10      4.21 o
 -10  -8   2       24.56       20.76      3.45 o
  -9  -8   2       19.71       17.32      3.01 o
  -8  -8   2        0.00       -0.43      2.09 o
  -7  -8   2      282.36      294.80      4.04 o
  -6  -8   2       14.94       18.57      1.77 o
  -5  -8   2        1.69       -0.54      1.68 o
  -4  -8   2        4.11        4.08      1.93 o
  -3  -8   2       40.52       30.39      1.71 o
  -2  -8   2       78.02       74.94      1.93 o
  -1  -8   2     1204.91     1291.54      7.84 o
   0  -8   2      390.98      455.14      6.26 o
   1  -8   2      124.50      136.05      3.70 o
   2  -8   2      540.49      557.89      6.86 o
   3  -8   2      549.32      580.89      6.82 o
   4  -8   2      169.64      163.48      4.71 o
   5  -8   2       22.77       20.63      3.04 o
   6  -8   2      105.46      102.80      2.91 o
   7  -8   2       90.63       91.80      2.79 o
   8  -8   2       14.27       18.05      3.40 o
   9  -8   2       22.35       25.82      4.15 o
  10  -8   2        5.87        7.49      4.29 o
  11  -8   2        1.82        4.40      5.56 o
 -13  -7   2        1.00       -5.32     10.52 o
 -12  -7   2        0.36        0.37      6.23 o
 -11  -7   2        3.50        4.48      4.21 o
 -10  -7   2       47.87       49.65      3.93 o
  -9  -7   2        3.00        4.07      2.16 o
  -8  -7   2       23.48       24.88      2.05 o
  -7  -7   2       45.04       38.26      2.09 o
  -6  -7   2        0.27       -0.49      1.37 o
  -5  -7   2       10.63       11.93      1.30 o
  -4  -7   2      103.14      104.94      2.04 o
  -3  -7   2       63.12       43.09      1.52 o
  -2  -7   2       56.93       51.14      1.68 o
  -1  -7   2     2215.69     2580.70     11.37 o
   1  -7   2     1568.49     1536.64      8.81 o
   2  -7   2      356.40      404.04      5.26 o
   3  -7   2      220.76      239.39      3.95 o
   4  -7   2      504.41      528.44      8.18 o
   5  -7   2       19.64       24.20      2.67 o
   6  -7   2        5.89        5.49      1.84 o
   7  -7   2        1.45       -0.83      1.55 o
   8  -7   2        0.24        0.45      3.16 o
   9  -7   2        3.14        2.64      3.33 o
  10  -7   2       10.17       11.82      4.51 o
  11  -7   2        0.01       -3.99      4.86 o
 -13  -6   2        1.00        5.53      7.58 o
 -12  -6   2        0.07       -2.19      6.49 o
 -11  -6   2        0.72        3.43      4.24 o
 -10  -6   2        4.58        5.55      3.19 o
  -9  -6   2        5.01        6.78      2.16 o
  -8  -6   2        2.22        0.57      1.86 o
  -7  -6   2       30.91       32.54      1.87 o
  -6  -6   2      106.86      114.96      2.08 o
  -5  -6   2      293.12      280.78      3.02 o
  -4  -6   2        7.89        5.25      1.29 o
  -3  -6   2     3421.89     3616.82     12.81 o
  -2  -6   2     1523.45     1741.44      7.40 o
  -1  -6   2     1572.67     1650.98      9.09 o
   0  -6   2       37.84       35.96      2.16 o
   1  -6   2      766.61      860.04      6.54 o
   2  -6   2        5.14        5.64      2.05 o
   3  -6   2        4.53        1.36      1.84 o
   4  -6   2      389.26      377.29      4.79 o
   5  -6   2        2.53        3.11      1.54 o
   6  -6   2        1.87        4.88      1.54 o
   7  -6   2       79.99       92.57      3.19 o
   8  -6   2        3.52        1.00      2.54 o
   9  -6   2        4.78        7.29      3.37 o
  10  -6   2        2.78        3.77      3.88 o
  11  -6   2        0.00       -0.57      4.81 o
  12  -6   2        8.88       11.42      8.95 o
 -13  -5   2        3.47       -2.70      6.10 o
 -12  -5   2        2.69        4.00      6.76 o
 -11  -5   2        0.12        1.25      4.40 o
 -10  -5   2        0.67        3.15      2.62 o
  -9  -5   2      138.80      144.45      3.59 o
  -8  -5   2        0.14        0.02      1.82 o
  -7  -5   2       35.63       31.09      1.95 o
  -6  -5   2      175.93      172.14      2.38 o
  -5  -5   2      217.19      250.96      2.44 o
  -4  -5   2        6.03        4.77      1.08 o
  -3  -5   2     1124.45     1109.22      4.13 o
  -2  -5   2       15.44       12.23      1.04 o
  -1  -5   2        8.60        8.23      1.10 o
   0  -5   2     1870.96     1945.11      8.26 o
   1  -5   2        0.69        0.50      1.49 o
   2  -5   2      164.40      166.75      2.77 o
   3  -5   2       87.18       61.67      2.07 o
   4  -5   2      226.17      198.16      2.65 o
   5  -5   2       91.16       79.06      1.95 o
   6  -5   2        0.02        0.10      1.48 o
   7  -5   2       20.23       22.59      2.31 o
   8  -5   2       26.86       23.68      2.46 o
   9  -5   2        0.16        1.28      2.60 o
  10  -5   2       17.55       14.04      3.43 o
  11  -5   2        0.14       -0.10      4.48 o
  12  -5   2        1.91        0.16      8.08 o
 -13  -4   2        0.87       -0.66      6.53 o
 -12  -4   2        1.27        0.67      4.64 o
 -11  -4   2        0.12       -2.29      4.19 o
 -10  -4   2        0.09        0.10      1.67 o
  -9  -4   2        0.05        0.55      1.83 o
  -8  -4   2       65.17       78.73      3.49 o
  -7  -4   2        0.07        1.13      1.39 o
  -6  -4   2      145.65      145.86      2.16 o
  -5  -4   2      357.38      449.64      3.08 o
  -4  -4   2      126.01      141.99      1.73 o
  -3  -4   2      183.84      190.18      1.88 o
  -2  -4   2     1290.55     1459.48      5.53 o
  -1  -4   2     1148.94     1200.67      5.68 o
   0  -4   2     2500.28     2521.97      8.03 o
   1  -4   2      629.91      648.47      4.33 o
   2  -4   2      264.49      278.64      3.27 o
   3  -4   2      577.82      584.85      3.89 o
   4  -4   2      719.70      771.44      4.23 o
   5  -4   2      194.50      246.12      3.00 o
   6  -4   2       67.00       71.23      2.27 o
   7  -4   2      145.03      136.82      3.17 o
   8  -4   2       12.24       11.42      2.14 o
   9  -4   2       10.86       11.65      2.55 o
  10  -4   2        2.13        2.42      2.83 o
  11  -4   2        2.59        2.95      4.71 o
  12  -4   2        6.62       -2.52      8.64 o
 -14  -3   2        0.09       -0.50      7.30 o
 -13  -3   2        0.68       -2.19      6.12 o
 -12  -3   2        0.09        0.09      5.01 o
 -11  -3   2        6.57        4.64      4.26 o
 -10  -3   2        4.70       11.81      1.45 o
  -9  -3   2        5.00        4.43      1.33 o
  -8  -3   2        0.04        0.20      1.35 o
  -7  -3   2        6.75        7.55      1.16 o
  -6  -3   2      807.51      848.34      5.73 o
  -5  -3   2      145.94      165.68      1.91 o
  -4  -3   2       43.44       48.50      1.20 o
  -3  -3   2        1.48        0.82      0.85 o
  -2  -3   2     1420.29     1446.34      4.72 o
   1  -3   2        6.49       10.05      1.54 o
   2  -3   2       43.76       47.05      1.75 o
   3  -3   2     1350.42     1402.28      6.83 o
   4  -3   2       67.05       79.40      1.98 o
   5  -3   2     1198.56     1325.04      7.84 o
   7  -3   2        0.01       -0.54      1.88 o
   8  -3   2       14.55       15.74      2.06 o
   9  -3   2       47.82       41.86      2.79 o
  10  -3   2        0.17       -0.93      2.90 o
  11  -3   2        0.68       -3.40      4.43 o
  12  -3   2        4.58       -0.66      9.44 o
 -14  -2   2        0.00       -7.48      7.48 o
 -13  -2   2        0.32        0.74      6.12 o
 -12  -2   2        0.50        0.16      4.39 o
 -11  -2   2       11.24        8.03      4.46 o
 -10  -2   2        4.81        3.40      1.12 o
  -9  -2   2        9.53        5.38      0.95 o
  -8  -2   2        0.50       -0.27      0.88 o
  -7  -2   2        6.20        5.03      0.93 o
  -6  -2   2      113.41       93.33      1.63 o
  -5  -2   2      528.54      555.38      3.02 o
  -4  -2   2     2381.04     2493.50     10.54 o
  -3  -2   2    12371.82    12324.98     47.27 o
   2  -2   2       43.74       38.70      1.81 o
   3  -2   2       43.18       50.41      1.63 o
   4  -2   2      504.89      513.86      3.82 o
   5  -2   2      269.94      284.81      3.36 o
   6  -2   2       11.56       11.39      1.62 o
   7  -2   2       38.67       33.39      2.10 o
   8  -2   2        0.44        0.11      2.17 o
   9  -2   2      145.31      146.44      3.84 o
  10  -2   2        1.02        0.47      2.50 o
  11  -2   2       11.25       11.23      5.14 o
  12  -2   2       32.80       33.42      9.04 o
 -14  -1   2        1.52       10.43      7.05 o
 -13  -1   2       27.23       24.38      7.14 o
 -12  -1   2       27.74       39.78      5.72 o
 -11  -1   2      113.95      117.47      5.72 o
 -10  -1   2       49.71       57.09      3.41 o
  -9  -1   2      102.81      109.35      2.55 o
  -8  -1   2       24.65       27.53      1.10 o
  -7  -1   2       33.85       36.40      1.94 o
  -6  -1   2      432.22      448.84      5.06 o
  -5  -1   2     3077.06     3179.95     13.97 o
  -4  -1   2     2291.96     2446.69     14.87 o
   2  -1   2    30704.25    31256.14    117.66 o
   3  -1   2      195.73      149.14      2.07 o
   4  -1   2        8.12        7.37      1.34 o
   5  -1   2      459.28      462.91      3.81 o
   6  -1   2      174.47      163.58      2.91 o
   7  -1   2        0.81        0.53      1.69 o
   8  -1   2       13.62       12.71      2.43 o
   9  -1   2       47.14       42.82      2.99 o
  10  -1   2       22.20       24.17      4.45 o
  11  -1   2        0.02        2.55      4.73 o
  12  -1   2        8.85        8.87      7.52 o
 -14   0   2        0.59       -2.56      7.09 o
 -13   0   2        9.57        7.34      6.95 o
 -12   0   2       16.49       16.82      6.12 o
 -11   0   2       38.99       44.95      3.41 o
 -10   0   2       13.01       12.74      1.52 o
  -9   0   2       82.17       90.36      2.23 o
  -8   0   2       25.94       24.77      1.40 o
  -7   0   2       20.09       19.08      1.13 o
  -6   0   2      538.74      566.68      4.92 o
  -5   0   2       65.61       62.26      2.23 o
  -4   0   2      471.73      502.07      6.15 o
   2   0   2     3389.18     3434.76     10.99 o
   4   0   2      413.24      446.97      3.47 o
   5   0   2     1269.26     1251.08      8.86 o
   6   0   2      197.33      186.65      2.97 o
   7   0   2       10.30        8.99      2.04 o
   8   0   2      133.31      145.65      3.74 o
   9   0   2        9.34       11.16      2.29 o
  10   0   2       42.48       33.82      5.15 o
  11   0   2       13.93       17.43      5.27 o
  12   0   2        1.64       -1.80      8.46 o
 -14   1   2        0.03       -2.00      7.26 o
 -13   1   2        1.48        2.36      6.18 o
 -12   1   2       16.20       21.31      6.55 o
 -11   1   2       24.04       18.96      2.47 o
 -10   1   2        5.61        5.81      1.35 o
  -9   1   2       31.57       27.69      1.55 o
  -8   1   2        0.20        1.10      1.02 o
  -7   1   2      112.01      111.31      2.30 o
  -6   1   2       38.33       41.12      1.29 o
  -5   1   2      351.19      354.08      2.58 o
  -4   1   2     1316.82     1265.99     11.33 o
   2   1   2     8700.87     9454.21     33.23 o
   3   1   2     1650.86     1730.11     10.37 o
   4   1   2      355.59      374.38      3.90 o
   5   1   2      304.48      290.97      3.35 o
   6   1   2      620.50      624.26      6.27 o
   7   1   2      167.44      177.30      4.57 o
   8   1   2        2.61        2.67      2.67 o
   9   1   2      114.72      112.26      4.10 o
  10   1   2       18.33       18.74      4.83 o
  11   1   2        3.63        9.54      4.91 o
  12   1   2       31.35       27.28      9.81 o
 -14   2   2        0.12       -0.76      6.96 o
 -13   2   2        0.36        1.02      6.45 o
 -12   2   2        0.59        0.04      6.13 o
 -11   2   2        0.37       -0.52      3.22 o
 -10   2   2       34.85       32.48      2.61 o
  -9   2   2        9.26        7.21      1.86 o
  -8   2   2       15.48       19.18      1.49 o
  -7   2   2      388.24      413.09      4.45 o
  -6   2   2     2690.28     2842.57     16.76 o
  -5   2   2       35.58       41.65      1.51 o
  -4   2   2        0.12        0.22      1.14 o
  -3   2   2      306.13      402.29      3.55 o
   2   2   2      202.39      256.27      3.64 o
   3   2   2     1216.10     1216.95      7.80 o
   4   2   2      127.21      109.90      3.25 o
   5   2   2      658.84      673.78      5.80 o
   6   2   2        5.79        5.67      1.93 o
   7   2   2       14.31       15.66      2.31 o
   8   2   2        6.42        4.96      2.65 o
   9   2   2      158.74      146.02      5.54 o
  10   2   2        6.47        6.56      5.15 o
  11   2   2       14.46       17.37      6.31 o
  12   2   2        3.63        9.44      9.71 o
 -14   3   2        0.00        2.39      6.79 o
 -13   3   2        0.01       -6.31      6.31 o
 -12   3   2        0.21        5.20      6.03 o
 -11   3   2        4.07        0.43      3.99 o
 -10   3   2        2.03        1.64      2.26 o
  -9   3   2       25.89       24.39      2.10 o
  -8   3   2       51.23       50.94      1.97 o
  -7   3   2       17.89       17.41      1.55 o
  -6   3   2      524.41      519.52      3.94 o
  -5   3   2      824.72      781.87      4.94 o
  -4   3   2     4011.17     4039.47     26.68 o
  -3   3   2      728.88      735.12     10.60 o
  -2   3   2    11256.06    11177.45     60.28 o
   0   3   2     1818.37     1855.92      8.73 o
   1   3   2     5532.60     5812.75     14.73 o
   2   3   2      121.92      131.03      2.13 o
   3   3   2      197.24      195.31      3.63 o
   4   3   2      496.84      538.27      6.72 o
   5   3   2       91.71      102.65      3.36 o
   6   3   2      304.87      333.74      5.57 o
   7   3   2      157.26      143.62      4.17 o
   8   3   2       83.38       83.62      3.39 o
   9   3   2       22.03       19.54      2.32 o
  10   3   2       11.10        8.05      7.09 o
  11   3   2        3.95       -0.01      5.66 o
  12   3   2        1.46        1.34      9.12 o
 -14   4   2        0.03        2.64      7.20 o
 -13   4   2        0.91       -2.57      6.46 o
 -12   4   2        0.90       -0.20      5.40 o
 -11   4   2        2.38       -1.13      3.56 o
 -10   4   2        4.17        3.35      2.84 o
  -9   4   2       37.15       39.07      2.57 o
  -8   4   2        1.84        5.24      1.84 o
  -7   4   2      120.62      124.93      2.88 o
  -6   4   2      523.07      549.08      4.81 o
  -5   4   2      103.89       82.93      2.03 o
  -4   4   2        7.64        5.49      1.42 o
  -3   4   2        8.28        6.94      1.36 o
  -2   4   2     1729.31     1715.87      8.11 o
  -1   4   2        0.46        1.56      1.25 o
   0   4   2      541.41      543.82      3.55 o
   1   4   2      228.70      240.51      2.29 o
   2   4   2        1.37        2.64      1.07 o
   3   4   2      484.19      495.92      5.12 o
   4   4   2       27.20       24.82      1.97 o
   5   4   2      680.92      749.07      7.04 o
   6   4   2       18.80       26.67      2.26 o
   7   4   2      189.95      210.85      5.37 o
   8   4   2        4.74        8.34      2.29 o
   9   4   2       13.99       17.74      3.47 o
  10   4   2        6.09        5.53      6.97 o
  11   4   2        2.05        2.60      8.15 o
  12   4   2        3.27        8.77      8.79 o
 -13   5   2        8.92        8.60      6.65 o
 -12   5   2        3.09        2.68      6.19 o
 -11   5   2        9.20        6.25      3.54 o
 -10   5   2        0.02        1.15      3.11 o
  -9   5   2        7.39        5.15      2.29 o
  -8   5   2      134.13      107.90      3.26 o
  -7   5   2      112.79      101.64      2.83 o
  -6   5   2       60.87       70.80      2.15 o
  -5   5   2       10.96        5.66      1.74 o
  -4   5   2       15.89       14.81      1.65 o
  -3   5   2     1193.40     1204.22      7.00 o
  -2   5   2     1257.44     1364.17      6.38 o
  -1   5   2      397.85      395.50      5.15 o
   0   5   2      563.20      612.80      4.06 o
   1   5   2      866.78      826.16      4.20 o
   2   5   2      177.02      211.55      2.80 o
   3   5   2     1096.62     1100.72      6.58 o
   4   5   2      170.83      194.84      3.62 o
   5   5   2       90.44       93.43      3.00 o
   6   5   2       58.88       53.14      2.77 o
   7   5   2        6.18        5.63      2.54 o
   8   5   2        6.81        4.83      3.31 o
   9   5   2        0.00       -2.73      3.55 o
  10   5   2        9.44        7.70      5.36 o
  11   5   2        0.37        3.82      7.51 o
  12   5   2        0.00       -2.39      8.93 o
 -13   6   2        1.31        4.72      6.72 o
 -12   6   2       15.99       24.93      6.22 o
 -11   6   2        0.74       -0.60      3.79 o
 -10   6   2        0.97        3.26      3.43 o
  -9   6   2        0.13        1.58      2.66 o
  -8   6   2        3.23       -1.08      2.38 o
  -7   6   2        6.97        7.13      1.73 o
  -6   6   2       73.05       71.93      2.49 o
  -5   6   2      246.99      232.93      3.38 o
  -4   6   2        0.52        1.19      1.47 o
  -3   6   2      178.35      188.08      2.89 o
  -2   6   2     2074.39     2301.95     11.09 o
  -1   6   2     2646.31     2823.80     11.01 o
   0   6   2     1781.42     1963.86      8.22 o
   1   6   2       26.87       24.98      1.08 o
   2   6   2      220.67      228.32      2.63 o
   3   6   2       41.60       33.56      1.82 o
   4   6   2       12.24        7.95      1.70 o
   5   6   2        4.62        4.26      1.94 o
   6   6   2       22.98       31.23      2.76 o
   7   6   2        6.41        2.89      2.80 o
   8   6   2        0.48       -2.01      3.28 o
   9   6   2        2.80        0.78      4.87 o
  10   6   2        9.44        7.37      5.60 o
  11   6   2        2.02       -1.32      7.12 o
 -13   7   2        1.12       -1.73      8.90 o
 -12   7   2       10.87       10.76      5.76 o
 -11   7   2        1.63        5.75      3.97 o
 -10   7   2        1.70        2.70      3.51 o
  -9   7   2       40.59       42.23      4.12 o
  -8   7   2       36.24       32.86      2.39 o
  -7   7   2        0.58        0.34      2.20 o
  -6   7   2        8.40        7.86      1.86 o
  -5   7   2      224.08      220.19      3.57 o
  -4   7   2      715.76      746.51      6.17 o
  -3   7   2      241.29      232.14      3.34 o
  -2   7   2      109.92      115.90      2.15 o
  -1   7   2      852.80      877.05      5.17 o
   0   7   2      225.42      275.84      3.80 o
   1   7   2      138.14      164.95      3.25 o
   2   7   2        0.02        0.96      1.49 o
   3   7   2      104.63       93.84      2.56 o
   4   7   2       97.44       92.61      2.77 o
   5   7   2        7.78        9.20      2.02 o
   6   7   2       55.52       59.59      3.25 o
   7   7   2        8.17        9.62      2.86 o
   8   7   2       15.47       10.39      3.75 o
   9   7   2        3.42        5.14      4.70 o
  10   7   2       22.04       24.99      6.24 o
  11   7   2        0.33       -1.50      7.54 o
 -12   8   2        0.04       -0.31      5.80 o
 -11   8   2        0.77        1.67      4.21 o
 -10   8   2       13.83       12.81      3.76 o
  -9   8   2       95.45      101.13      5.66 o
  -8   8   2       67.60       70.10      3.42 o
  -7   8   2       29.99       32.19      3.08 o
  -6   8   2        0.05        0.30      2.12 o
  -5   8   2        0.55        0.20      2.13 o
  -4   8   2      130.11      124.01      3.45 o
  -3   8   2      686.33      688.97      5.87 o
  -2   8   2        2.66        5.41      1.15 o
  -1   8   2      640.82      634.29      6.11 o
   0   8   2      259.42      239.34      4.16 o
   1   8   2        1.93        6.55      1.99 o
   2   8   2      962.10     1101.94      8.82 o
   3   8   2       35.72       36.33      2.29 o
   4   8   2        4.84        6.81      1.95 o
   5   8   2       11.42       11.81      2.13 o
   6   8   2       75.57       76.65      3.86 o
   7   8   2        5.65        5.08      3.30 o
   8   8   2        4.19        2.80      3.98 o
   9   8   2        1.26       -0.04      3.59 o
  10   8   2        0.37       -2.95      4.58 o
  11   8   2        0.10        0.72      7.16 o
 -12   9   2        0.00       -3.80      7.68 o
 -11   9   2        9.95        4.53      4.34 o
 -10   9   2       15.97       19.31      4.12 o
  -9   9   2        0.93        2.89      4.05 o
  -8   9   2        0.39        3.88      3.63 o
  -7   9   2      526.81      612.77      7.87 o
  -6   9   2       58.95       66.84      3.32 o
  -5   9   2      454.38      480.54      7.24 o
  -4   9   2      209.66      210.15      4.26 o
  -3   9   2      151.56      158.03      3.35 o
  -2   9   2       38.36       34.92      1.93 o
  -1   9   2       39.90       40.00      2.58 o
   0   9   2       51.04       53.87      2.83 o
   1   9   2      349.94      327.30      5.82 o
   2   9   2       74.23       76.16      2.66 o
   3   9   2      141.43      144.71      3.84 o
   4   9   2      227.93      230.07      4.64 o
   5   9   2        7.16        5.25      1.49 o
   6   9   2      124.66      125.52      3.42 o
   7   9   2        0.01       -0.45      2.96 o
   8   9   2        3.21        4.01      4.04 o
   9   9   2        0.24       -0.24      4.53 o
  10   9   2        1.91       -1.69      5.10 o
 -11  10   2        1.91       -4.40      4.40 o
 -10  10   2        0.77       -0.50      4.16 o
  -9  10   2       17.30       14.54      4.08 o
  -8  10   2        2.58        8.03      3.51 o
  -7  10   2        0.01        0.20      3.52 o
  -6  10   2        1.19        2.79      2.55 o
  -5  10   2       18.36       14.52      2.72 o
  -4  10   2      178.73      194.91      4.19 o
  -3  10   2      428.73      460.09      5.27 o
  -2  10   2      127.50      117.26      3.01 o
  -1  10   2       79.93       73.75      2.49 o
   0  10   2      646.50      633.05      8.82 o
   1  10   2       30.44       23.35      3.24 o
   2  10   2      306.92      321.44      7.38 o
   3  10   2      130.88      142.21      3.90 o
   4  10   2       39.95       51.48      3.40 o
   5  10   2      148.93      142.53      4.36 o
   6  10   2        2.95        1.33      3.38 o
   7  10   2        1.72        6.39      3.93 o
   8  10   2        1.48        0.85      4.51 o
   9  10   2        5.92        4.37      5.48 o
 -11  11   2        1.91        3.11      5.37 o
 -10  11   2        2.25        2.26      4.34 o
  -9  11   2        6.11        5.18      4.32 o
  -8  11   2       10.17       10.76      3.68 o
  -7  11   2       11.68       16.41      3.63 o
  -6  11   2        0.13       -0.18      3.24 o
  -5  11   2        1.17        0.19      2.75 o
  -4  11   2       87.84       74.36      3.26 o
  -3  11   2        0.58        0.93      2.17 o
  -2  11   2       10.94        7.29      2.25 o
  -1  11   2      112.38       99.26      2.85 o
   0  11   2      549.98      575.61      8.04 o
   1  11   2        1.58        2.02      3.02 o
   2  11   2       70.00       66.31      4.99 o
   3  11   2        0.31        1.84      1.54 o
   4  11   2      113.78      118.08      6.01 o
   5  11   2        0.52        6.31      4.67 o
   6  11   2       29.23       30.49      3.68 o
   7  11   2       39.39       32.93      5.65 o
   8  11   2        0.07       -0.72      5.48 o
   9  11   2        0.38        1.14      5.90 o
 -10  12   2        3.69        9.00      4.98 o
  -9  12   2        0.89        0.64      4.55 o
  -8  12   2        1.02        0.36      3.89 o
  -7  12   2       29.93       32.58      4.00 o
  -6  12   2       15.10       15.54      3.47 o
  -5  12   2        0.09        1.11      3.05 o
  -4  12   2      302.17      321.49      6.86 o
  -3  12   2        6.04        3.27      2.88 o
  -2  12   2        9.02        9.63      2.42 o
  -1  12   2        0.03        1.30      1.36 o
   0  12   2      132.75      136.55      5.77 o
   1  12   2        0.37        2.58      3.58 o
   2  12   2       24.77       16.83      3.53 o
   3  12   2       36.94       30.37      4.52 o
   4  12   2       26.19       23.33      4.90 o
   5  12   2        1.17        2.33      4.41 o
   6  12   2        4.39        5.90      4.92 o
   7  12   2        0.60       -0.02      5.48 o
   8  12   2        2.23        5.93      5.95 o
  -9  13   2        0.03        0.86      4.61 o
  -8  13   2        0.93        1.66      4.40 o
  -7  13   2       15.67       21.98      4.10 o
  -6  13   2       17.64       15.92      3.58 o
  -5  13   2        0.27       -1.72      3.15 o
  -4  13   2        0.84        1.42      2.87 o
  -3  13   2       11.81        7.16      2.78 o
  -2  13   2        2.46       -0.59      3.78 o
  -1  13   2        3.75        0.60      3.43 o
   0  13   2        7.70       13.10      4.20 o
   1  13   2        3.28        3.68      3.94 o
   2  13   2       17.60       18.96      3.99 o
   3  13   2        0.46       -0.93      3.80 o
   4  13   2       28.63       35.53      5.30 o
   5  13   2        2.97        8.90      5.01 o
   6  13   2        0.04       -1.69      5.42 o
   7  13   2        0.41        1.89      5.85 o
  -8  14   2        3.31        1.75      5.20 o
  -7  14   2        2.91        4.40      4.99 o
  -6  14   2        0.71        3.34      4.62 o
  -5  14   2        2.36        3.72      4.05 o
  -4  14   2       17.05       20.36      5.87 o
  -3  14   2       19.66       15.75      5.80 o
  -2  14   2       11.88        8.41      5.46 o
  -1  14   2       22.21       16.33      5.60 o
   0  14   2       62.25       64.85      5.79 o
   1  14   2        8.89        8.41      4.11 o
   2  14   2        0.33        3.73      4.02 o
   3  14   2        1.57        2.31      4.72 o
   4  14   2        2.76        2.67      5.08 o
   5  14   2        4.39        3.14      6.26 o
   6  14   2        6.22        6.41      5.82 o
  -6  15   2        9.31        6.09      6.40 o
  -5  15   2        0.01       -5.40      6.55 o
  -4  15   2        3.32        3.20      6.53 o
  -3  15   2        4.85        3.23      5.81 o
  -2  15   2       26.18       31.78      5.87 o
  -1  15   2        0.87        3.41      5.48 o
   0  15   2       11.29        9.02      4.66 o
   1  15   2        5.41        4.11      4.34 o
   2  15   2        5.32        3.95      5.27 o
   3  15   2        0.87        4.83      5.21 o
   4  15   2        0.20       -4.07      6.33 o
  -4  16   2        3.79       11.82      7.32 o
  -3  16   2        0.77        3.56      6.55 o
  -2  16   2       12.74       17.84      6.25 o
  -1  16   2        7.23       10.82      5.71 o
   0  16   2        2.30        2.31      5.29 o
   1  16   2        0.46       -2.74      5.51 o
   2  16   2        5.96        8.00      5.56 o
  -4 -16   3        0.94        6.28      5.61 o
  -2 -16   3        1.29       -0.82      4.63 o
  -1 -16   3        0.52        2.00      4.88 o
   0 -16   3        0.37       -1.79      5.47 o
   1 -16   3        0.83        1.56      5.43 o
   2 -16   3        9.29       12.74      5.29 o
  -6 -15   3        2.38        2.18      5.13 o
  -5 -15   3        2.05        1.68      4.79 o
  -4 -15   3        0.37        1.11      4.69 o
  -3 -15   3       14.42       16.17      4.94 o
  -2 -15   3       12.33        9.37      4.56 o
  -1 -15   3       11.60       10.52      4.71 o
   0 -15   3       91.58       87.05      5.47 o
   1 -15   3       10.41        8.51      5.00 o
   2 -15   3       12.00       13.30      5.16 o
   3 -15   3        0.67       -0.89      5.23 o
   4 -15   3       21.14       30.51      5.41 o
  -8 -14   3        0.08        3.00      4.60 o
  -7 -14   3        3.75        8.64      4.27 o
  -6 -14   3        0.49       -1.58      4.09 o
  -5 -14   3        7.85       16.70      3.93 o
  -4 -14   3       39.53       35.80      4.28 o
  -3 -14   3       10.33       13.17      3.40 o
  -2 -14   3        3.18        1.70      3.27 o
  -1 -14   3       26.20       28.80      3.85 o
   0 -14   3        5.97        2.07      3.14 o
   1 -14   3       17.54       22.46      3.91 o
   2 -14   3       53.43       63.17      5.08 o
   3 -14   3        4.16        6.25      4.23 o
   4 -14   3        5.62       10.96      4.86 o
   5 -14   3        0.10        6.17      4.80 o
   6 -14   3        2.80        1.85      5.54 o
  -9 -13   3        0.35       -1.19      4.96 o
  -8 -13   3        4.13        8.35      3.91 o
  -7 -13   3        3.14        4.21      3.68 o
  -6 -13   3        2.43        5.82      3.17 o
  -5 -13   3       38.83       56.23      3.63 o
  -4 -13   3        5.77        0.17      3.02 o
  -3 -13   3        7.42        8.60      2.71 o
  -2 -13   3       25.28       32.44      3.00 o
  -1 -13   3       21.32       18.25      2.86 o
   0 -13   3        7.45       13.31      3.12 o
   1 -13   3        5.93        4.54      3.25 o
   2 -13   3        3.23        5.56      3.04 o
   3 -13   3        0.08        3.62      3.85 o
   4 -13   3        7.95        5.66      4.30 o
   5 -13   3        1.59        1.22      4.29 o
   6 -13   3        0.41        3.47      5.54 o
   7 -13   3        0.34       -1.02      5.64 o
 -10 -12   3        3.06        4.13      5.82 o
  -9 -12   3        0.01       -1.99      4.03 o
  -8 -12   3        1.31        1.98      3.36 o
  -7 -12   3        0.10       -3.10      3.10 o
  -6 -12   3        0.96        1.91      2.89 o
  -5 -12   3        1.43        5.25      2.86 o
  -4 -12   3       28.40       31.45      3.06 o
  -3 -12   3       61.16       57.80      2.64 o
  -2 -12   3       29.43       28.87      2.70 o
  -1 -12   3       19.64       15.98      2.58 o
   0 -12   3       40.19       35.16      2.30 o
   1 -12   3        5.29        7.35      3.01 o
   2 -12   3       14.06       20.68      2.94 o
   3 -12   3       15.29       15.90      3.04 o
   4 -12   3       12.60       12.09      4.12 o
   5 -12   3       50.49       51.16      4.87 o
   6 -12   3        1.23        7.59      4.93 o
   7 -12   3        1.24        7.70      5.47 o
   8 -12   3        7.85        8.08      5.66 o
 -11 -11   3        0.31       -2.30      8.59 o
 -10 -11   3        7.97       10.54      5.17 o
  -9 -11   3        5.67       14.40      3.92 o
  -8 -11   3        0.03       -0.24      2.96 o
  -7 -11   3        0.45        0.40      2.91 o
  -6 -11   3        0.08        0.10      2.81 o
  -5 -11   3       61.07       53.38      3.00 o
  -4 -11   3       13.06        5.85      2.08 o
  -3 -11   3        6.82        3.82      1.84 o
  -2 -11   3      246.20      244.28      4.02 o
  -1 -11   3       37.12       40.91      3.10 o
   0 -11   3      173.22      147.34      4.41 o
   1 -11   3       20.06       11.84      3.06 o
   2 -11   3       90.85       81.64      3.84 o
   3 -11   3        4.23        4.28      3.13 o
   4 -11   3       58.37       59.84      4.75 o
   5 -11   3       32.49       37.94      4.94 o
   6 -11   3        7.66        2.47      4.22 o
   7 -11   3        0.02       -3.33      5.13 o
   8 -11   3        0.01        3.77      5.35 o
   9 -11   3        2.70        5.82      5.56 o
 -11 -10   3        0.03        1.61      7.20 o
 -10 -10   3        0.46       -1.39      4.31 o
  -9 -10   3        0.47        1.30      3.19 o
  -8 -10   3       44.90       32.96      3.56 o
  -7 -10   3       32.64       34.23      2.32 o
  -6 -10   3      650.88      702.87      7.68 o
  -5 -10   3       15.13       15.04      2.63 o
  -4 -10   3      261.47      290.89      4.45 o
  -3 -10   3       26.35       29.40      1.80 o
  -2 -10   3      287.46      250.05      3.39 o
  -1 -10   3        1.86        0.44      2.32 o
   0 -10   3      118.38      101.56      3.99 o
   1 -10   3      394.12      392.94      5.92 o
   2 -10   3      175.90      194.02      4.48 o
   3 -10   3        2.73        2.39      2.91 o
   4 -10   3       58.84       52.92      3.63 o
   5 -10   3      155.53      165.91      6.41 o
   6 -10   3        0.27       -1.31      3.81 o
   7 -10   3        6.09        8.58      4.78 o
   8 -10   3       20.54       19.18      5.64 o
   9 -10   3       11.98       18.61      5.86 o
 -12  -9   3        0.48       -2.83      6.68 o
 -11  -9   3        3.05        2.28      7.33 o
 -10  -9   3        4.06        3.58      4.02 o
  -9  -9   3       45.45       47.14      3.70 o
  -8  -9   3        8.29        9.68      2.57 o
  -7  -9   3        0.03        0.78      2.70 o
  -6  -9   3       64.17       64.78      2.39 o
  -5  -9   3      287.00      296.09      4.57 o
  -4  -9   3      260.44      248.02      3.52 o
  -3  -9   3       49.70       54.34      2.01 o
  -2  -9   3      129.20      136.14      2.57 o
  -1  -9   3        1.67        1.98      1.93 o
   0  -9   3        6.77        6.40      2.17 o
   1  -9   3        3.44        2.74      2.12 o
   2  -9   3       40.91       47.61      2.83 o
   3  -9   3        0.68        1.02      2.43 o
   4  -9   3       46.10       41.75      3.00 o
   5  -9   3      470.10      458.38      5.79 o
   6  -9   3       35.17       35.10      3.93 o
   7  -9   3        0.19        2.62      4.45 o
   8  -9   3       17.47       19.32      4.67 o
   9  -9   3       18.62       26.62      5.26 o
  10  -9   3        1.44        0.34      5.42 o
 -12  -8   3        4.96        6.23      7.32 o
 -11  -8   3        6.66        5.97      4.67 o
 -10  -8   3        1.02        0.55      3.05 o
  -9  -8   3       59.42       66.17      3.81 o
  -8  -8   3       68.02       61.30      2.75 o
  -7  -8   3       28.25       21.03      2.03 o
  -6  -8   3       27.47       26.20      1.81 o
  -5  -8   3      529.86      585.25      5.41 o
  -4  -8   3      417.26      409.76      3.88 o
  -3  -8   3      255.99      245.87      2.87 o
  -2  -8   3        0.22        2.51      1.28 o
  -1  -8   3      236.91      209.21      4.57 o
   0  -8   3      162.89      130.16      3.67 o
   1  -8   3       47.01       38.54      2.71 o
   2  -8   3       12.83       11.31      2.01 o
   3  -8   3      615.63      614.18      6.20 o
   4  -8   3       38.60       32.21      2.35 o
   5  -8   3      561.33      584.19      8.66 o
   6  -8   3       70.99       70.68      3.87 o
   7  -8   3       10.94        7.34      4.57 o
   8  -8   3        3.65        1.19      4.68 o
   9  -8   3        6.02        9.13      4.84 o
  10  -8   3        1.89        0.50      4.46 o
 -13  -7   3        0.12        1.29      5.68 o
 -12  -7   3        0.03       -3.95      5.45 o
 -11  -7   3        9.20       13.33      3.78 o
 -10  -7   3        6.16        5.42      2.72 o
  -9  -7   3        0.96       -0.44      2.26 o
  -8  -7   3       11.97       12.20      1.90 o
  -7  -7   3      136.01      145.81      2.89 o
  -6  -7   3      178.84      188.71      2.67 o
  -5  -7   3      129.98      122.32      2.30 o
  -4  -7   3      864.78      836.23      5.31 o
  -3  -7   3       36.71       38.78      1.54 o
  -2  -7   3       11.40        9.80      1.28 o
  -1  -7   3       61.60       77.32      2.00 o
   0  -7   3      114.98      126.32      2.99 o
   1  -7   3      354.88      409.24      4.40 o
   2  -7   3      131.25      138.94      3.34 o
   3  -7   3      523.68      541.31      5.39 o
   4  -7   3       60.34       56.94      2.65 o
   5  -7   3       80.87       65.99      2.13 o
   6  -7   3       81.99       83.62      2.93 o
   7  -7   3       32.38       28.83      2.51 o
   8  -7   3        5.18        0.91      2.83 o
   9  -7   3       21.03       20.45      4.92 o
  10  -7   3        0.11       -3.50      4.60 o
  11  -7   3        0.31       -0.28      5.67 o
 -13  -6   3        2.62        4.87      6.04 o
 -12  -6   3        6.23        7.32      5.63 o
 -11  -6   3        0.02       -2.86      4.12 o
 -10  -6   3        0.03       -1.62      2.76 o
  -9  -6   3        0.38       -0.28      2.04 o
  -8  -6   3        8.03        6.21      1.86 o
  -7  -6   3       19.13       22.18      1.63 o
  -6  -6   3       89.14       86.19      1.90 o
  -5  -6   3        1.87        2.70      1.18 o
  -4  -6   3       68.74       60.46      1.51 o
  -3  -6   3       13.92       13.80      1.19 o
  -2  -6   3     1381.38     1454.17      6.71 o
  -1  -6   3     9441.17    10779.54     40.19 o
   0  -6   3       60.95       58.74      2.53 o
   1  -6   3     1542.71     1695.89      8.36 o
   2  -6   3      109.59      119.44      2.33 o
   3  -6   3      921.02     1018.27      6.86 o
   4  -6   3       73.76       86.36      2.62 o
   5  -6   3        0.84        1.37      1.29 o
   6  -6   3        0.28        1.42      1.78 o
   7  -6   3        6.13        5.93      2.22 o
   8  -6   3        6.90        3.27      2.61 o
   9  -6   3        1.10       -1.58      3.94 o
  10  -6   3        0.02       -2.12      4.08 o
  11  -6   3        1.23       -2.28      5.88 o
 -13  -5   3        0.99        0.91      5.99 o
 -12  -5   3        0.19        2.90      5.31 o
 -11  -5   3       20.22       28.95      4.49 o
 -10  -5   3        0.95       -0.81      1.35 o
  -9  -5   3        5.34        5.96      1.85 o
  -8  -5   3      106.22      106.67      2.85 o
  -7  -5   3        5.94        8.02      1.37 o
  -6  -5   3      204.27      205.82      2.42 o
  -5  -5   3     1661.39     1711.52      6.78 o
  -4  -5   3      117.43      113.44      1.72 o
  -3  -5   3       83.78       79.68      1.40 o
  -2  -5   3      679.98      635.44      3.61 o
  -1  -5   3      134.65      147.10      2.02 o
   0  -5   3      217.93      226.62      3.02 o
   1  -5   3     1068.75     1057.59      6.03 o
   2  -5   3       23.44       26.81      1.61 o
   3  -5   3       22.34       18.90      1.54 o
   4  -5   3       17.91       25.16      1.87 o
   5  -5   3       29.71       34.99      1.81 o
   6  -5   3       12.27       14.35      2.05 o
   7  -5   3       50.61       52.91      2.85 o
   8  -5   3       21.01       15.13      2.66 o
   9  -5   3        6.04        2.61      2.96 o
  10  -5   3       13.58        9.33      4.09 o
  11  -5   3        1.40        3.95      5.37 o
 -14  -4   3        1.45        0.74      6.70 o
 -13  -4   3        5.34        7.01      6.35 o
 -12  -4   3        0.74        2.64      5.13 o
 -11  -4   3        8.80        9.81      3.72 o
 -10  -4   3       19.88       18.60      2.82 o
  -9  -4   3       27.11       34.45      1.52 o
  -8  -4   3        6.81        5.66      1.46 o
  -7  -4   3        0.07        0.12      1.24 o
  -6  -4   3        0.89        0.42      1.14 o
  -5  -4   3        2.23        0.41      1.04 o
  -4  -4   3      458.11      459.49      2.94 o
  -3  -4   3      303.98      291.70      2.51 o
  -2  -4   3        1.25        0.41      0.81 o
  -1  -4   3      800.23      791.26      4.44 o
   0  -4   3     1070.95     1100.96      5.24 o
   1  -4   3      281.65      275.65      3.44 o
   2  -4   3      164.86      141.72      2.64 o
   3  -4   3      444.11      472.01      5.03 o
   4  -4   3        0.88        0.10      1.66 o
   5  -4   3       31.01       30.32      1.84 o
   6  -4   3       36.47       44.79      2.28 o
   7  -4   3       19.18       15.60      2.27 o
   8  -4   3       90.60       76.53      3.21 o
   9  -4   3        7.83        5.77      3.04 o
  10  -4   3        8.48        6.97      3.64 o
  11  -4   3        0.27        1.26      5.50 o
  12  -4   3        1.84       -2.46      8.51 o
 -14  -3   3        0.87        2.36      6.85 o
 -13  -3   3        0.11        2.36      5.93 o
 -12  -3   3        0.84       -0.14      3.99 o
 -11  -3   3        0.90        3.16      3.66 o
 -10  -3   3        0.03        0.28      2.31 o
  -9  -3   3       14.61       10.46      2.32 o
  -8  -3   3      294.24      282.98      4.80 o
  -7  -3   3      102.06      111.85      1.94 o
  -6  -3   3      431.47      489.45      3.13 o
  -5  -3   3      378.88      392.42      2.86 o
  -4  -3   3      468.21      514.22      3.33 o
  -3  -3   3     1108.81      986.48      5.32 o
  -2  -3   3     1853.80     1833.37      5.11 o
  -1  -3   3       62.88       62.22      1.55 o
   0  -3   3     4132.51     4238.99     18.48 o
   1  -3   3     2610.96     2622.97      9.62 o
   2  -3   3        1.58        2.53      1.68 o
   3  -3   3       38.53       44.30      1.95 o
   4  -3   3       25.24       21.94      1.75 o
   5  -3   3        8.20        8.33      1.84 o
   6  -3   3       13.82       11.59      1.99 o
   7  -3   3      358.35      371.17      4.93 o
   8  -3   3        3.21        7.69      2.59 o
   9  -3   3        0.61        0.78      3.14 o
  10  -3   3        0.53       -0.29      3.60 o
  11  -3   3        0.12       -1.34      5.39 o
  12  -3   3        0.15       -1.85      8.40 o
 -14  -2   3        2.10       -0.41      6.50 o
 -13  -2   3        8.56        2.92      6.30 o
 -12  -2   3        1.87       -0.56      4.11 o
 -11  -2   3       21.33       21.49      3.60 o
 -10  -2   3        9.52        9.18      2.44 o
  -9  -2   3       10.08       13.78      2.10 o
  -8  -2   3       65.32       68.23      2.60 o
  -7  -2   3        1.59        0.41      1.01 o
  -6  -2   3       45.72       42.33      1.55 o
  -5  -2   3     3220.06     3207.08     20.05 o
  -4  -2   3      543.90      552.47      4.15 o
  -3  -2   3      390.47      478.26      2.42 o
  -2  -2   3     3940.06     4261.13     14.72 o
   0  -2   3     1414.80     1599.64      6.63 o
   1  -2   3      550.38      578.04      4.79 o
   2  -2   3     1406.47     1434.47      5.47 o
   3  -2   3     2256.18     2307.82     10.44 o
   4  -2   3      385.37      408.96      3.92 o
   5  -2   3        4.25       10.42      1.67 o
   6  -2   3      207.61      211.78      3.77 o
   7  -2   3       32.70       33.10      2.65 o
   8  -2   3       16.00       19.39      3.08 o
   9  -2   3       18.92       18.51      3.18 o
  10  -2   3       22.09       25.95      4.90 o
  11  -2   3       16.74       15.85      5.68 o
  12  -2   3        0.36        6.71      7.99 o
 -14  -1   3        4.81       13.96      6.64 o
 -13  -1   3        5.93        8.83      6.40 o
 -12  -1   3        0.46       -0.14      5.34 o
 -11  -1   3      110.34      119.19      5.88 o
 -10  -1   3       19.03       18.06      2.52 o
  -9  -1   3      103.56       84.89      2.97 o
  -8  -1   3      110.19      109.25      2.87 o
  -7  -1   3       30.54       29.11      1.75 o
  -6  -1   3      298.66      319.40      3.30 o
  -5  -1   3     1742.80     1817.08     11.56 o
  -4  -1   3      297.51      305.15      3.56 o
  -3  -1   3    11896.62    11961.94     47.44 o
   1  -1   3     3205.26     3216.86     23.12 o
   2  -1   3      142.21      127.29      2.43 o
   3  -1   3      105.46      136.72      2.41 o
   4  -1   3     2540.30     2724.69     15.82 o
   5  -1   3      119.30      125.59      2.60 o
   6  -1   3      155.48      151.23      3.36 o
   7  -1   3        7.17        7.11      2.28 o
   8  -1   3      305.94      293.22      5.19 o
   9  -1   3      137.08      135.54      5.26 o
  10  -1   3       13.76       17.15      5.38 o
  11  -1   3       44.21       49.25      6.53 o
  12  -1   3        2.96        6.33      8.94 o
 -14   0   3        2.09       -7.12      7.12 o
 -13   0   3        1.23        2.72      6.30 o
 -12   0   3        7.58        8.53      5.87 o
 -11   0   3        4.39        4.47      2.16 o
 -10   0   3       45.99       41.84      2.54 o
  -9   0   3        0.53        1.74      1.72 o
  -8   0   3       10.24       12.23      1.79 o
  -7   0   3      925.71      910.16      8.90 o
  -6   0   3       17.26       14.44      1.29 o
  -5   0   3      265.43      271.61      2.92 o
  -4   0   3     2761.88     2899.45     25.09 o
  -3   0   3     8410.98     8564.75     61.12 o
   1   0   3     2289.88     2292.33     19.47 o
   2   0   3      214.54      204.84      3.77 o
   3   0   3     1641.15     1809.37      8.62 o
   4   0   3      670.80      626.80      5.22 o
   5   0   3      157.52      159.02      2.69 o
   6   0   3       71.98       69.12      2.14 o
   7   0   3      184.00      187.97      3.78 o
   8   0   3       27.83       27.72      3.11 o
   9   0   3       28.90       29.59      3.81 o
  10   0   3       39.94       36.42      5.80 o
  11   0   3       62.65       68.16      7.16 o
  12   0   3        3.60        0.44      9.94 o
 -14   1   3        2.13       11.68      7.51 o
 -13   1   3        0.02       -1.24      6.07 o
 -12   1   3        0.96       -2.30      5.80 o
 -11   1   3        6.13        1.39      3.45 o
 -10   1   3      323.03      357.78      5.58 o
  -9   1   3        7.34        8.14      2.64 o
  -8   1   3        8.54        7.82      2.53 o
  -7   1   3       93.71      106.87      2.86 o
  -6   1   3       18.19       15.41      2.12 o
  -5   1   3        2.71        2.66      1.08 o
  -4   1   3       85.04       75.82      1.89 o
  -3   1   3     6959.18     7022.70     81.21 o
   1   1   3    33560.17    33505.95    202.60 o
   2   1   3     1527.11     1639.08      7.78 o
   3   1   3      135.48      121.87      3.21 o
   4   1   3       22.84       23.54      1.59 o
   5   1   3       26.26       22.51      1.57 o
   6   1   3        8.99       12.04      2.00 o
   7   1   3        2.61        3.91      2.34 o
   8   1   3       20.66       21.17      3.61 o
   9   1   3       33.88       31.25      3.75 o
  10   1   3       26.78       27.45      5.25 o
  11   1   3        3.01        1.17      5.59 o
  12   1   3        0.00       -4.50     10.06 o
 -14   2   3        0.03       -5.08      6.47 o
 -13   2   3        0.01       -1.68      6.78 o
 -12   2   3        0.29       -1.24      6.24 o
 -11   2   3        0.24        2.09      1.40 o
 -10   2   3      169.20      173.85      5.86 o
  -9   2   3        0.01        0.02      1.10 o
  -8   2   3        8.71        7.68      1.36 o
  -7   2   3      351.64      305.96      3.56 o
  -6   2   3        0.12       -0.14      1.32 o
  -5   2   3       59.41       66.91      1.91 o
  -4   2   3     1583.61     1545.10     12.59 o
  -3   2   3     1127.27     1099.72     10.48 o
  -2   2   3     3045.94     3271.60     12.78 o
   0   2   3     1753.49     2040.63      8.30 o
   1   2   3    11415.60    11417.59     36.72 o
   2   2   3      157.78      156.52      2.77 o
   3   2   3       63.97       62.70      2.40 o
   4   2   3       22.65       23.36      2.13 o
   5   2   3       47.22       47.87      2.48 o
   6   2   3      248.67      243.71      4.51 o
   7   2   3      315.65      328.01      5.89 o
   8   2   3       29.18       27.62      3.39 o
   9   2   3       25.14       28.79      4.40 o
  10   2   3        0.29        1.35      5.90 o
  11   2   3       13.63       11.46      5.48 o
  12   2   3        1.03        6.31      9.74 o
 -14   3   3        0.10        0.10      6.94 o
 -13   3   3        0.28       -2.06      6.56 o
 -12   3   3        0.38       -0.04      5.65 o
 -11   3   3        0.01        1.39      2.80 o
 -10   3   3        0.40       -0.05      1.73 o
  -9   3   3        3.97        5.87      1.89 o
  -8   3   3      210.85      202.46      4.02 o
  -7   3   3        1.91        2.37      1.42 o
  -6   3   3      521.11      575.28      4.75 o
  -5   3   3        3.96        4.73      1.09 o
  -4   3   3      212.68      237.95      2.98 o
  -3   3   3     4251.19     4358.79     30.27 o
  -2   3   3      576.07      551.34      3.95 o
  -1   3   3        0.01        1.18      0.92 o
   0   3   3     2485.76     2408.17      8.41 o
   1   3   3      730.49      667.60      4.93 o
   2   3   3      457.86      502.46      3.98 o
   3   3   3      299.54      310.28      4.26 o
   4   3   3        1.06        1.82      2.06 o
   5   3   3       18.34       11.23      2.39 o
   6   3   3      138.27      132.59      5.19 o
   7   3   3        1.70        1.88      2.70 o
   8   3   3      173.11      153.82      5.74 o
   9   3   3       32.37       37.44      4.03 o
  10   3   3        0.05       -0.06      7.08 o
  11   3   3        2.51        1.41      5.95 o
  12   3   3        0.06      -12.63     12.63 o
 -14   4   3        0.64       -1.64      7.37 o
 -13   4   3        0.00       -1.42      6.19 o
 -12   4   3        0.01       -2.39      6.82 o
 -11   4   3        1.42        3.49      2.95 o
 -10   4   3        7.39        7.82      2.40 o
  -9   4   3        1.33        1.86      2.05 o
  -8   4   3       45.41       53.15      2.31 o
  -7   4   3      196.01      176.36      2.99 o
  -6   4   3      391.59      427.36      4.81 o
  -5   4   3       79.78       89.79      2.40 o
  -4   4   3     1274.59     1259.41      9.62 o
  -3   4   3       83.73       83.11      1.83 o
  -2   4   3        0.04        0.58      0.95 o
  -1   4   3      283.12      259.20      2.23 o
   0   4   3      876.32      875.92      7.32 o
   1   4   3     1789.59     1839.46     10.28 o
   2   4   3      229.68      206.11      2.38 o
   3   4   3      460.12      515.86      4.28 o
   4   4   3       42.80       42.98      2.28 o
   5   4   3       36.98       41.67      3.14 o
   6   4   3       31.15       36.18      3.35 o
   7   4   3       44.94       40.24      4.14 o
   8   4   3        0.38        0.26      2.91 o
   9   4   3       15.46       14.01      3.93 o
  10   4   3        3.52        1.05      6.18 o
  11   4   3        5.98       20.45      8.52 o
  12   4   3        0.12       -0.37      9.64 o
 -14   5   3        0.34       10.90      7.34 o
 -13   5   3        0.17        1.20      6.44 o
 -12   5   3        1.40        4.25      5.91 o
 -11   5   3       24.47       24.38      3.74 o
 -10   5   3       15.11       18.42      3.07 o
  -9   5   3        7.31        6.23      2.37 o
  -8   5   3       11.25       12.63      2.22 o
  -7   5   3        0.79        1.24      1.95 o
  -6   5   3      502.44      490.79      5.52 o
  -5   5   3      459.55      502.03      4.88 o
  -4   5   3        2.17        1.54      1.67 o
  -3   5   3      257.31      269.71      3.07 o
  -2   5   3       16.79       12.31      1.25 o
  -1   5   3        1.95        5.58      1.43 o
   0   5   3       26.20       22.53      1.30 o
   1   5   3        4.71        7.40      0.96 o
   2   5   3        7.43        6.92      1.23 o
   3   5   3       36.86       39.40      1.32 o
   4   5   3        0.39        3.00      1.82 o
   5   5   3        5.59        9.50      2.18 o
   6   5   3       49.37       36.05      3.80 o
   7   5   3        0.71        1.79      2.80 o
   8   5   3       29.91       25.35      3.85 o
   9   5   3        0.31        0.68      3.90 o
  10   5   3        0.68        2.69      5.44 o
  11   5   3       10.45        9.03      7.98 o
 -13   6   3        0.32        5.22      6.93 o
 -12   6   3        3.55        7.25      6.40 o
 -11   6   3        7.44        8.56      3.64 o
 -10   6   3       33.25       35.92      3.93 o
  -9   6   3       45.21       49.12      3.48 o
  -8   6   3        2.24       -0.16      2.37 o
  -7   6   3        0.08       -1.58      1.58 o
  -6   6   3      219.11      220.42      4.20 o
  -5   6   3      169.72      167.43      3.41 o
  -4   6   3       26.94       16.62      1.46 o
  -3   6   3      319.66      328.69      3.28 o
  -2   6   3       28.30       28.88      1.21 o
  -1   6   3      201.61      206.26      2.97 o
   0   6   3      412.09      505.33      4.62 o
   1   6   3      531.61      531.76      3.90 o
   2   6   3      443.57      422.95      4.08 o
   3   6   3      118.78      117.82      2.75 o
   4   6   3        9.34       13.83      1.75 o
   5   6   3       20.61       23.15      1.80 o
   6   6   3       29.13       30.03      3.02 o
   7   6   3       37.49       46.82      3.72 o
   8   6   3        2.80        4.15      4.63 o
   9   6   3        9.04        5.55      5.50 o
  10   6   3        0.06       -5.15      5.85 o
  11   6   3        0.20        2.25      6.92 o
 -13   7   3        0.09        4.55      6.91 o
 -12   7   3        7.07        2.43      6.68 o
 -11   7   3       13.75       14.39      4.19 o
 -10   7   3       55.58       46.02      4.89 o
  -9   7   3        1.63        0.24      3.09 o
  -8   7   3        0.15       -0.39      1.74 o
  -7   7   3       28.57       34.77      2.29 o
  -6   7   3      406.22      407.96      5.23 o
  -5   7   3        4.76        5.91      1.66 o
  -4   7   3      140.35      140.49      2.64 o
  -3   7   3      672.64      650.91      5.13 o
  -2   7   3     1458.55     1548.00      9.85 o
  -1   7   3      117.81      131.37      2.84 o
   0   7   3       88.09       99.38      2.20 o
   1   7   3       29.76       29.10      1.74 o
   2   7   3     1195.13     1293.96      7.49 o
   3   7   3       83.40      105.46      2.56 o
   4   7   3       61.71       50.77      2.23 o
   5   7   3        3.64        0.39      2.03 o
   6   7   3        0.02       -0.55      2.44 o
   7   7   3       16.52       17.04      3.25 o
   8   7   3        2.21       -0.05      4.66 o
   9   7   3        6.16        5.57      5.49 o
  10   7   3        0.14       -3.43      5.99 o
  11   7   3        0.01       11.89      8.10 o
 -13   8   3        0.02        2.52      8.29 o
 -12   8   3        5.11        0.81      5.95 o
 -11   8   3        0.71       -0.83      3.79 o
 -10   8   3        2.55        2.32      3.99 o
  -9   8   3       73.95       73.47      4.25 o
  -8   8   3       77.14       64.72      3.36 o
  -7   8   3       20.32       23.27      2.67 o
  -6   8   3      303.35      320.20      5.19 o
  -5   8   3       53.37       51.94      2.75 o
  -4   8   3      112.63      118.31      2.93 o
  -3   8   3        0.81        1.35      1.31 o
  -2   8   3       16.89       19.56      1.59 o
  -1   8   3      451.56      481.90      4.97 o
   0   8   3      126.01      135.07      3.16 o
   1   8   3       75.35       74.76      2.42 o
   2   8   3        1.33        0.20      1.13 o
   3   8   3       73.58       68.97      2.25 o
   4   8   3       16.10       16.84      1.99 o
   5   8   3      136.01      146.82      3.68 o
   6   8   3        0.35        0.20      2.68 o
   7   8   3       32.82       42.04      4.44 o
   8   8   3       67.10       80.60      5.32 o
   9   8   3       21.96       17.67      5.29 o
  10   8   3        0.05        1.95      6.61 o
 -12   9   3        1.22        5.55      6.32 o
 -11   9   3        3.89        6.45      3.96 o
 -10   9   3        0.76        2.93      3.95 o
  -9   9   3       53.68       56.91      4.31 o
  -8   9   3      166.13      155.27      5.45 o
  -7   9   3       13.41       14.85      2.86 o
  -6   9   3        0.83       -0.22      2.63 o
  -5   9   3      164.21      168.31      4.18 o
  -4   9   3        0.63       -1.16      2.00 o
  -3   9   3       27.86       20.57      1.62 o
  -2   9   3      454.54      413.31      6.27 o
  -1   9   3       11.67        9.11      1.96 o
   0   9   3       22.56       18.52      2.24 o
   1   9   3      147.13      145.65      3.39 o
   2   9   3      158.90      156.44      5.97 o
   3   9   3      216.77      208.19      5.08 o
   4   9   3      527.88      547.48      6.23 o
   5   9   3       41.13       35.51      2.77 o
   6   9   3       58.11       62.48      4.77 o
   7   9   3       34.65       39.77      4.37 o
   8   9   3       17.31       19.85      4.75 o
   9   9   3        0.36       -4.23      5.00 o
  10   9   3       12.42       20.43      7.15 o
 -11  10   3        0.00       -1.23      5.09 o
 -10  10   3        0.03       -0.34      4.16 o
  -9  10   3        8.60        7.87      3.72 o
  -8  10   3       24.87       22.69      3.63 o
  -7  10   3       26.50       23.39      3.64 o
  -6  10   3       39.24       49.20      3.27 o
  -5  10   3       10.49        8.43      2.50 o
  -4  10   3      254.26      244.78      4.34 o
  -3  10   3      182.40      190.62      3.58 o
  -2  10   3       11.20        8.96      1.54 o
  -1  10   3      258.72      268.71      4.95 o
   0  10   3       96.37       95.40      3.79 o
   1  10   3      554.17      576.92      8.15 o
   2  10   3      276.27      281.34      5.63 o
   3  10   3       68.44       65.95      3.25 o
   4  10   3       16.10       13.58      2.81 o
   5  10   3      198.43      193.68      6.39 o
   6  10   3       44.26       40.12      4.07 o
   7  10   3        2.05        1.87      4.92 o
   8  10   3        7.54        9.48      5.15 o
   9  10   3        0.40        0.49      5.88 o
 -11  11   3        2.63        5.97      5.44 o
 -10  11   3        4.06        2.68      4.21 o
  -9  11   3        5.39        4.50      3.86 o
  -8  11   3        8.85       13.32      3.64 o
  -7  11   3       14.56       13.31      3.54 o
  -6  11   3       69.27       70.26      4.34 o
  -5  11   3      112.87      106.93      4.72 o
  -4  11   3      290.01      312.57      4.79 o
  -3  11   3      131.33      120.94      4.05 o
  -2  11   3        1.50       -1.26      2.84 o
  -1  11   3       75.58       70.58      4.22 o
   0  11   3       16.46       19.34      3.58 o
   1  11   3      175.72      166.62      4.88 o
   2  11   3      276.25      276.95      6.54 o
   3  11   3        0.91        0.98      3.49 o
   4  11   3        4.86        7.04      4.84 o
   5  11   3        4.08        9.82      3.90 o
   6  11   3        0.15        5.90      5.57 o
   7  11   3        5.33       11.09      5.47 o
   8  11   3        3.15        1.44      5.71 o
 -10  12   3        2.43        1.27      5.27 o
  -9  12   3        3.72        5.50      3.95 o
  -8  12   3        1.23        6.97      3.74 o
  -7  12   3       11.33       14.34      3.65 o
  -6  12   3        0.55        1.48      3.20 o
  -5  12   3       65.16       61.06      4.18 o
  -4  12   3       22.81       21.78      3.31 o
  -3  12   3       28.46       22.71      2.74 o
  -2  12   3      243.19      251.52      6.49 o
  -1  12   3        0.42        3.03      3.54 o
   0  12   3       64.10       66.92      5.29 o
   1  12   3       26.53       26.93      3.80 o
   2  12   3        0.71       -2.50      3.43 o
   3  12   3        1.62        6.34      3.76 o
   4  12   3        0.01       -3.32      4.75 o
   5  12   3        6.69        7.30      5.24 o
   6  12   3       16.36       11.78      6.30 o
   7  12   3        0.00        0.10      5.57 o
  -9  13   3       17.81       17.14      4.80 o
  -8  13   3        8.72       13.85      4.05 o
  -7  13   3        4.16       10.72      3.68 o
  -6  13   3        1.80        7.30      3.27 o
  -5  13   3        1.89        5.89      3.50 o
  -4  13   3       48.37       49.93      4.49 o
  -3  13   3       15.45       15.40      3.57 o
  -2  13   3       13.00       13.02      4.01 o
  -1  13   3       13.49        7.10      3.75 o
   0  13   3        0.02       -1.53      3.77 o
   1  13   3        3.56        4.68      3.63 o
   2  13   3        0.38        0.36      3.71 o
   3  13   3        8.47        6.27      5.07 o
   4  13   3        0.03       -0.06      5.19 o
   5  13   3        1.05        3.71      5.59 o
   6  13   3       11.88       18.00      6.28 o
  -8  14   3        1.53        7.27      5.17 o
  -7  14   3        0.17        0.45      4.78 o
  -6  14   3        0.00       -4.56      4.56 o
  -5  14   3        0.02       -1.32      4.82 o
  -4  14   3        9.56       11.30      5.64 o
  -3  14   3        0.19        2.28      5.53 o
  -2  14   3        0.36       -1.26      4.98 o
  -1  14   3       31.65       38.30      7.14 o
   0  14   3        2.07        0.86      4.20 o
   1  14   3        0.06        3.32      3.98 o
   2  14   3       46.77       56.24      5.75 o
   3  14   3        0.44        3.07      5.28 o
   4  14   3        4.10        8.22      6.78 o
   5  14   3        1.60        2.24      6.37 o
  -6  15   3        1.42        0.59      6.93 o
  -5  15   3       15.33       19.11      6.19 o
  -4  15   3        8.66       16.31      6.12 o
  -3  15   3        0.00       -1.18      5.65 o
  -2  15   3        4.62        5.76      5.33 o
  -1  15   3        3.98        7.80      5.06 o
   0  15   3       14.25       21.58      5.27 o
   1  15   3        7.30       12.02      5.21 o
   2  15   3        1.43        3.75      5.44 o
   3  15   3        6.61        2.65      6.05 o
   4  15   3        0.09       -2.29      7.61 o
  -4  16   3        6.39        7.00      6.48 o
  -3  16   3       21.75       24.46      7.03 o
  -2  16   3        0.36       -0.82      7.12 o
  -1  16   3        7.17       13.05      6.23 o
   0  16   3        1.35        9.34      5.72 o
   1  16   3        3.86        7.23      5.52 o
  -3 -16   4       14.30       21.12      5.22 o
  -2 -16   4        2.57        1.28      5.06 o
  -1 -16   4       16.24       22.58      5.10 o
   0 -16   4        9.85       11.43      5.49 o
   1 -16   4        8.70        7.49      5.74 o
  -6 -15   4        1.18        3.08      4.70 o
  -5 -15   4        0.00       -0.79      4.85 o
  -4 -15   4        0.58        3.39      4.44 o
  -3 -15   4        2.49        4.23      4.46 o
  -2 -15   4        3.06        1.62      4.45 o
  -1 -15   4       12.70        7.06      4.19 o
   0 -15   4        0.68        2.34      3.89 o
   1 -15   4       11.26       16.40      5.18 o
   2 -15   4        2.05        0.20      5.26 o
   3 -15   4       16.04       19.52      5.48 o
   4 -15   4       11.86       15.15      5.87 o
  -8 -14   4        4.26        6.30      4.85 o
  -7 -14   4        0.84        4.50      4.27 o
  -6 -14   4       13.63       15.48      4.44 o
  -5 -14   4       22.55       17.44      4.05 o
  -4 -14   4        7.70       11.56      4.08 o
  -3 -14   4        6.31       10.51      3.25 o
  -2 -14   4        0.43        2.94      3.24 o
  -1 -14   4       18.95       18.41      3.42 o
   0 -14   4        1.00       -1.86      3.56 o
   1 -14   4        1.14        2.37      3.63 o
   2 -14   4        5.07        1.76      4.21 o
   3 -14   4        0.20       -1.92      4.58 o
   4 -14   4        8.18        9.88      4.88 o
   5 -14   4        0.00        1.85      5.77 o
  -9 -13   4        5.17        3.47      4.74 o
  -8 -13   4        0.27       -2.31      3.38 o
  -7 -13   4        0.11        0.75      3.19 o
  -6 -13   4       12.10       15.36      3.28 o
  -5 -13   4        0.97        1.46      3.08 o
  -4 -13   4        2.35        1.11      2.79 o
  -3 -13   4      139.43      131.41      4.33 o
  -2 -13   4        1.98        1.93      2.57 o
  -1 -13   4        0.90        1.02      3.24 o
   0 -13   4        5.63        2.72      3.71 o
   1 -13   4       44.83       48.80      4.50 o
   2 -13   4        4.85        2.76      3.72 o
   3 -13   4       51.62       55.75      4.78 o
   4 -13   4        1.32        1.20      4.42 o
   5 -13   4        6.21       14.89      5.28 o
   6 -13   4        3.75        3.03      5.60 o
 -10 -12   4        0.01        1.36      5.78 o
  -9 -12   4        4.53        1.84      3.30 o
  -8 -12   4        9.02        9.13      3.17 o
  -7 -12   4        3.81        3.35      2.97 o
  -6 -12   4       10.27       16.49      2.94 o
  -5 -12   4        1.09        3.41      2.68 o
  -4 -12   4       65.74       67.71      3.44 o
  -3 -12   4       13.00       19.02      2.62 o
  -2 -12   4       72.07       60.56      3.31 o
  -1 -12   4      113.10      107.29      3.97 o
   0 -12   4       29.16       28.61      3.38 o
   1 -12   4       72.78       62.10      3.90 o
   2 -12   4        0.18        2.25      3.41 o
   3 -12   4        6.36        8.68      3.75 o
   4 -12   4       15.69       25.76      4.45 o
   5 -12   4       36.93       44.74      5.36 o
   6 -12   4       22.72       24.88      6.15 o
   7 -12   4        8.65        5.10      6.14 o
 -11 -11   4        1.27       -0.64      8.03 o
 -10 -11   4        2.88        4.80      6.32 o
  -9 -11   4        0.02       -3.34      3.43 o
  -8 -11   4        7.59       11.65      2.92 o
  -7 -11   4        6.23        7.34      2.92 o
  -6 -11   4        6.85        6.19      2.72 o
  -5 -11   4        2.80        5.24      2.35 o
  -4 -11   4        5.50        4.67      2.23 o
  -3 -11   4      126.26      114.95      3.20 o
  -2 -11   4       26.48       25.04      2.42 o
  -1 -11   4        1.50        4.84      2.60 o
   0 -11   4      362.99      374.81      5.11 o
   1 -11   4      209.74      212.30      5.54 o
   2 -11   4       59.33       47.52      3.58 o
   3 -11   4        2.72        3.33      3.71 o
   4 -11   4       65.32       59.69      4.96 o
   5 -11   4       76.08       85.16      5.43 o
   6 -11   4        2.70       -2.66      5.08 o
   7 -11   4       10.29        6.00      5.64 o
   8 -11   4        0.03        5.05      5.91 o
 -11 -10   4        1.15        1.81      7.46 o
 -10 -10   4        2.92        2.70      5.21 o
  -9 -10   4        0.00        1.32      3.04 o
  -8 -10   4        2.69        6.28      2.80 o
  -7 -10   4      107.77      105.12      4.26 o
  -6 -10   4      299.96      275.30      4.75 o
  -5 -10   4        7.84        3.01      2.36 o
  -4 -10   4      437.85      426.71      4.74 o
  -3 -10   4      204.99      199.47      3.81 o
  -2 -10   4       11.90       16.35      2.35 o
  -1 -10   4        0.01        2.71      1.54 o
   0 -10   4       35.53       25.42      2.55 o
   1 -10   4       39.18       50.70      3.41 o
   2 -10   4       12.44       18.27      2.92 o
   3 -10   4       83.05       94.97      3.61 o
   4 -10   4      117.03      114.73      4.89 o
   5 -10   4       37.32       34.36      4.24 o
   6 -10   4        0.12        1.38      4.62 o
   7 -10   4       15.02       16.30      5.00 o
   8 -10   4        0.37        2.58      5.20 o
   9 -10   4        5.12        1.72      5.78 o
 -12  -9   4        0.59        3.68      8.01 o
 -11  -9   4        7.49        9.65      6.43 o
 -10  -9   4        0.05       -2.27      3.44 o
  -9  -9   4       27.44       26.43      3.19 o
  -8  -9   4        1.14        0.61      2.30 o
  -7  -9   4      146.48      126.50      3.56 o
  -6  -9   4       35.03       36.33      2.42 o
  -5  -9   4      170.77      153.68      3.41 o
  -4  -9   4      427.50      388.52      4.26 o
  -3  -9   4      202.87      173.68      3.15 o
  -2  -9   4       52.04       46.79      2.39 o
  -1  -9   4       43.43       37.73      2.03 o
   0  -9   4       69.15       62.72      3.13 o
   1  -9   4       84.38       72.13      3.27 o
   2  -9   4       16.46       12.09      2.47 o
   3  -9   4       14.99       15.71      2.11 o
   4  -9   4       13.28       13.36      3.15 o
   5  -9   4       32.42       23.81      3.57 o
   6  -9   4        9.02       11.79      4.91 o
   7  -9   4        6.92        1.81      4.80 o
   8  -9   4        4.86        4.81      5.16 o
   9  -9   4        2.80        4.16      5.40 o
 -13  -8   4        1.83        3.65      7.46 o
 -12  -8   4        5.40        4.16      5.07 o
 -11  -8   4        0.62        6.46      4.72 o
 -10  -8   4       13.21       11.36      3.40 o
  -9  -8   4        1.60        0.34      2.57 o
  -8  -8   4        0.30        0.70      2.09 o
  -7  -8   4      130.38      143.33      3.11 o
  -6  -8   4      128.53      111.02      2.65 o
  -5  -8   4       15.44       17.81      1.31 o
  -4  -8   4       45.40       54.79      1.91 o
  -3  -8   4      595.52      639.75      4.91 o
  -2  -8   4      101.87       79.55      2.05 o
  -1  -8   4      126.64      117.18      3.18 o
   0  -8   4       35.71       39.11      2.87 o
   1  -8   4      212.91      225.59      4.46 o
   2  -8   4      329.11      335.43      4.82 o
   3  -8   4       44.07       54.38      3.33 o
   4  -8   4      613.72      634.89      7.77 o
   5  -8   4      106.62      105.51      4.70 o
   6  -8   4      108.41      131.76      5.86 o
   7  -8   4      162.25      153.98      7.16 o
   8  -8   4       24.12       22.49      4.89 o
   9  -8   4        0.18        0.43      5.35 o
  10  -8   4        1.81        0.96      5.69 o
 -13  -7   4        3.74       10.25      5.96 o
 -12  -7   4       34.72       36.37      5.29 o
 -11  -7   4        0.04        0.54      3.81 o
 -10  -7   4        2.07        4.08      2.65 o
  -9  -7   4        1.15        0.37      2.19 o
  -8  -7   4        3.12        5.22      1.97 o
  -7  -7   4        4.40        2.77      1.72 o
  -6  -7   4       27.19       29.33      1.84 o
  -5  -7   4      211.05      225.98      2.60 o
  -4  -7   4      111.28       96.00      1.67 o
  -3  -7   4      114.02       89.11      1.98 o
  -2  -7   4      204.08      188.23      2.62 o
  -1  -7   4      361.39      403.25      3.53 o
   0  -7   4      957.91      969.05      7.40 o
   1  -7   4      143.56      128.37      3.63 o
   2  -7   4       88.73       86.08      1.99 o
   3  -7   4       94.32       89.93      2.94 o
   4  -7   4      114.50      120.74      3.80 o
   5  -7   4       52.01       55.79      3.50 o
   6  -7   4       78.11       87.88      4.99 o
   7  -7   4        0.01        0.96      4.29 o
   8  -7   4       29.47       19.18      4.69 o
   9  -7   4        1.97        5.82      4.60 o
  10  -7   4        1.99        1.78      5.50 o
 -13  -6   4        0.60        4.07      5.13 o
 -12  -6   4        0.14       -1.45      4.58 o
 -11  -6   4       10.94       14.97      4.11 o
 -10  -6   4        0.00       -0.66      2.55 o
  -9  -6   4       20.05       24.68      2.20 o
  -8  -6   4       42.49       42.29      2.07 o
  -7  -6   4        1.55        1.35      1.46 o
  -6  -6   4       30.47       27.94      1.50 o
  -5  -6   4        1.36       -0.45      1.23 o
  -4  -6   4        0.02        1.89      1.11 o
  -3  -6   4      380.51      366.17      3.91 o
  -2  -6   4      135.25      105.04      2.08 o
  -1  -6   4      231.05      285.39      3.56 o
   0  -6   4      272.12      291.38      4.09 o
   1  -6   4      680.15      776.20      5.09 o
   2  -6   4      368.54      378.49      4.04 o
   3  -6   4       25.12       23.29      2.11 o
   4  -6   4        1.29        0.04      2.10 o
   5  -6   4       97.60       96.04      3.61 o
   6  -6   4        0.76        0.26      2.77 o
   7  -6   4        6.17        4.51      3.55 o
   8  -6   4        0.40        1.00      3.73 o
   9  -6   4        0.23        2.76      3.73 o
  10  -6   4        2.35        3.61      5.07 o
  11  -6   4        1.69       -0.65      7.09 o
 -14  -5   4        0.43        1.46      5.94 o
 -13  -5   4        4.29        2.22      5.40 o
 -12  -5   4        7.39        7.19      4.86 o
 -11  -5   4        5.96        3.97      3.12 o
 -10  -5   4        5.57        8.86      1.66 o
  -9  -5   4       94.22       94.85      2.64 o
  -8  -5   4        0.08        0.38      1.48 o
  -7  -5   4       94.56       82.08      2.00 o
  -6  -5   4      149.19      143.95      2.17 o
  -5  -5   4      184.97      159.05      2.18 o
  -4  -5   4      173.45      153.01      2.21 o
  -3  -5   4      184.74      212.55      2.47 o
  -2  -5   4       28.36       35.27      1.38 o
  -1  -5   4        0.81        3.19      1.04 o
   0  -5   4      113.11      124.29      2.64 o
   1  -5   4       82.40       87.14      2.43 o
   2  -5   4      320.14      387.05      4.56 o
   3  -5   4        1.25        0.83      1.73 o
   4  -5   4       33.89       41.07      2.50 o
   5  -5   4      266.74      275.38      4.49 o
   6  -5   4        7.56        6.25      2.79 o
   7  -5   4        0.59        4.21      2.88 o
   8  -5   4       29.38       22.67      3.65 o
   9  -5   4        3.81        4.80      3.62 o
  10  -5   4        2.49        2.52      4.47 o
  11  -5   4        1.11        4.97      6.98 o
 -14  -4   4        0.08        0.72      5.99 o
 -13  -4   4        2.43        1.26      5.32 o
 -12  -4   4        0.01        2.48      4.90 o
 -11  -4   4        2.43        3.95      3.12 o
 -10  -4   4        3.62        1.97      2.54 o
  -9  -4   4       26.00       30.36      2.17 o
  -8  -4   4       43.44       45.24      1.61 o
  -7  -4   4      199.97      196.13      2.35 o
  -6  -4   4      108.42       99.69      1.71 o
  -5  -4   4      120.55      125.37      1.79 o
  -4  -4   4        0.91        3.84      1.11 o
  -3  -4   4     1114.11     1119.23      4.88 o
  -2  -4   4      306.90      270.68      2.04 o
  -1  -4   4      394.97      407.56      3.76 o
   0  -4   4        2.17        1.43      1.57 o
   1  -4   4      407.99      393.78      4.33 o
   2  -4   4     2286.71     2456.75     11.82 o
   3  -4   4      249.47      284.57      3.95 o
   4  -4   4       58.84       68.83      2.80 o
   5  -4   4       89.34       83.43      3.39 o
   6  -4   4        4.74        4.26      2.67 o
   7  -4   4       32.51       32.62      3.28 o
   8  -4   4        8.92        7.19      3.17 o
   9  -4   4        2.45        0.97      3.26 o
  10  -4   4       10.08        3.09      4.76 o
  11  -4   4        0.48        3.36      6.09 o
 -14  -3   4        3.12        3.81      7.07 o
 -13  -3   4        0.12        1.02      5.21 o
 -12  -3   4        1.33        2.10      5.17 o
 -11  -3   4        1.17        1.98      2.89 o
 -10  -3   4       18.82       17.43      2.68 o
  -9  -3   4       62.92       60.79      2.93 o
  -8  -3   4       21.88       15.59      1.58 o
  -7  -3   4      160.43      192.73      2.11 o
  -6  -3   4     1401.82     1358.54      6.80 o
  -5  -3   4      276.41      313.72      2.30 o
  -4  -3   4     1424.10     1388.44      4.72 o
  -3  -3   4        7.19        7.95      0.95 o
  -2  -3   4      234.08      255.25      2.39 o
  -1  -3   4     1766.96     1641.54      7.93 o
   0  -3   4       37.23       38.31      1.54 o
   1  -3   4      643.00      717.61      5.35 o
   2  -3   4        0.97        2.04      1.58 o
   3  -3   4      560.77      532.16      5.19 o
   4  -3   4      152.17      186.55      3.63 o
   5  -3   4      193.60      174.20      3.86 o
   6  -3   4       77.21       79.27      3.60 o
   7  -3   4        1.25       -1.16      2.52 o
   8  -3   4       13.11       13.70      3.36 o
   9  -3   4        3.62        5.99      3.47 o
  10  -3   4       11.40       11.17      4.83 o
  11  -3   4        0.15        1.15      5.89 o
 -14  -2   4        0.00        3.47      6.49 o
 -13  -2   4        0.01        2.06      5.13 o
 -12  -2   4        1.75        3.35      4.80 o
 -11  -2   4        0.22        1.09      3.04 o
 -10  -2   4        1.71        0.46      2.06 o
  -9  -2   4       13.36       18.53      2.12 o
  -8  -2   4       47.05       51.58      2.13 o
  -7  -2   4      105.60       86.55      2.38 o
  -6  -2   4      442.65      481.88      3.67 o
  -5  -2   4       87.67       63.04      1.42 o
  -4  -2   4       90.22      114.88      1.70 o
  -3  -2   4      546.61      610.73      3.04 o
  -2  -2   4     1323.82     1319.75      7.75 o
  -1  -2   4       70.08       50.46      2.13 o
   0  -2   4     1155.47     1074.57      6.81 o
   1  -2   4     1307.80     1320.60     10.99 o
   2  -2   4      595.32      570.02      4.37 o
   3  -2   4      118.96      106.71      2.46 o
   4  -2   4       20.38       25.96      1.90 o
   5  -2   4      191.11      208.63      3.57 o
   6  -2   4       47.35       49.91      3.02 o
   7  -2   4      132.35      125.46      4.35 o
   8  -2   4       29.74       28.63      3.79 o
   9  -2   4        0.01       -1.16      3.28 o
  10  -2   4       30.79       27.50      5.44 o
  11  -2   4        7.24        9.23      6.17 o
 -14  -1   4        8.12        9.51      6.80 o
 -13  -1   4       13.45       15.45      5.58 o
 -12  -1   4       26.71       27.06      5.27 o
 -11  -1   4       83.23       86.20      3.99 o
 -10  -1   4        1.19        1.25      2.11 o
  -9  -1   4       39.13       39.99      2.24 o
  -8  -1   4       36.53       40.08      1.97 o
  -7  -1   4      991.26     1019.52      6.71 o
  -6  -1   4       79.07       82.68      2.44 o
  -5  -1   4      522.36      537.69      3.17 o
  -4  -1   4     5400.97     5482.70     15.01 o
  -3  -1   4      668.35      679.28      3.55 o
  -2  -1   4       90.00      100.97      2.15 o
  -1  -1   4       90.67      101.45      2.01 o
   0  -1   4       58.45       47.31      1.89 o
   1  -1   4     1189.11     1126.11      6.86 o
   2  -1   4     1263.73     1466.74      7.97 o
   3  -1   4      213.18      192.23      3.26 o
   4  -1   4      129.70      128.84      2.75 o
   5  -1   4      164.79      160.97      3.37 o
   6  -1   4       18.74       18.31      2.40 o
   7  -1   4       61.22       67.55      3.62 o
   8  -1   4       38.77       43.67      3.44 o
   9  -1   4        4.52        6.70      3.77 o
  10  -1   4       46.25       34.75      5.73 o
  11  -1   4       18.16       19.15      7.96 o
 -14   0   4        4.36       12.17      6.16 o
 -13   0   4       10.15        8.49      5.44 o
 -12   0   4       36.33       44.55      6.19 o
 -11   0   4        0.28        0.67      3.76 o
 -10   0   4       18.37       17.05      1.97 o
  -9   0   4        4.91        4.31      2.08 o
  -8   0   4        4.12        4.84      1.01 o
  -7   0   4      140.35      141.46      2.56 o
  -6   0   4      655.91      587.15      5.80 o
  -5   0   4     1161.14     1308.16      9.19 o
  -4   0   4      590.46      649.56      4.33 o
  -3   0   4     3729.13     3559.60     13.44 o
  -2   0   4     1401.96     1479.64     10.34 o
  -1   0   4      275.13      234.46      2.88 o
   0   0   4       58.88       62.57      2.11 o
   1   0   4      666.52      608.15      6.54 o
   2   0   4     3297.59     3614.31     15.97 o
   3   0   4      152.30      162.05      3.21 o
   4   0   4      165.13      167.82      3.38 o
   5   0   4       30.84       32.10      2.26 o
   6   0   4        7.25        7.07      1.72 o
   7   0   4       10.45       10.16      2.35 o
   8   0   4       92.36      101.02      5.04 o
   9   0   4       36.56       33.73      4.23 o
  10   0   4        1.28       -1.71      5.55 o
  11   0   4        0.55        4.97      5.85 o
 -14   1   4        0.02        5.71      6.64 o
 -13   1   4       10.57        6.84      6.72 o
 -12   1   4       27.78       29.75      5.35 o
 -11   1   4       40.21       47.95      3.99 o
 -10   1   4       31.78       32.16      3.10 o
  -9   1   4       23.92       21.12      2.38 o
  -8   1   4      185.40      211.95      3.12 o
  -7   1   4        0.90        1.65      1.47 o
  -6   1   4        9.63        8.42      0.94 o
  -5   1   4      246.81      229.96      3.08 o
  -4   1   4     4522.21     4670.88     29.91 o
  -3   1   4     1896.11     1776.76      7.76 o
  -2   1   4     5070.75     5002.44     13.49 o
  -1   1   4     1222.61     1213.09      6.49 o
   0   1   4      379.77      417.97      4.00 o
   1   1   4      142.92      128.61      2.60 o
   2   1   4       94.96      101.93      2.83 o
   3   1   4     4087.38     4397.29     22.22 o
   4   1   4      263.64      290.21      4.00 o
   5   1   4        4.48        5.34      1.77 o
   6   1   4       20.02       23.29      1.85 o
   7   1   4       32.11       22.24      2.73 o
   8   1   4       41.46       50.96      4.87 o
   9   1   4        0.27        0.86      3.76 o
  10   1   4       18.57       19.61      5.73 o
  11   1   4        0.34       -1.19      5.99 o
 -14   2   4        0.00       -0.68      6.82 o
 -13   2   4        0.00        1.69      6.35 o
 -12   2   4       10.95        8.01      5.79 o
 -11   2   4       38.67       36.49      3.84 o
 -10   2   4        8.92        6.53      1.37 o
  -9   2   4        2.07        1.54      2.11 o
  -8   2   4       95.52      106.69      2.37 o
  -7   2   4      104.37      110.70      2.40 o
  -6   2   4       16.85       10.65      1.70 o
  -5   2   4      691.24      680.09      5.02 o
  -4   2   4      317.02      251.11      4.80 o
  -3   2   4      192.26      181.29      2.51 o
  -2   2   4     2560.25     2554.64     20.33 o
  -1   2   4     1363.96     1345.34      8.26 o
   0   2   4      101.46      109.71      1.93 o
   1   2   4      463.57      458.49      4.19 o
   2   2   4      741.54      737.22      6.08 o
   3   2   4     2706.25     3104.15     13.06 o
   4   2   4       49.88       40.84      2.41 o
   5   2   4       14.41       12.86      2.28 o
   6   2   4       58.83       49.75      3.50 o
   7   2   4      130.78      139.43      5.01 o
   8   2   4      113.40      111.07      5.36 o
   9   2   4       30.34       31.03      5.18 o
  10   2   4        2.97        2.09      5.60 o
  11   2   4        0.03       -8.59      8.59 o
 -14   3   4        0.00        6.11      7.42 o
 -13   3   4        1.51        0.50      6.11 o
 -12   3   4        0.11        3.29      5.44 o
 -11   3   4       53.78       42.99      5.05 o
 -10   3   4       75.17       74.25      2.51 o
  -9   3   4       25.50       26.32      1.86 o
  -8   3   4       77.91       77.40      2.21 o
  -7   3   4       55.18       54.22      2.08 o
  -6   3   4      286.31      317.36      3.75 o
  -5   3   4      201.52      248.04      2.79 o
  -4   3   4     2032.73     2071.01     12.45 o
  -3   3   4      189.96      183.55      2.66 o
  -2   3   4     1600.60     1632.78     11.12 o
  -1   3   4       13.56       11.99      1.21 o
   0   3   4      452.40      516.91      4.61 o
   1   3   4     1609.07     1647.68      9.46 o
   2   3   4       92.68      110.35      3.03 o
   3   3   4       49.03       54.70      2.32 o
   4   3   4      680.10      738.77      7.97 o
   5   3   4        4.38        6.09      2.34 o
   6   3   4      140.85      129.41      5.25 o
   7   3   4      104.69      104.69      4.73 o
   8   3   4       79.86       70.40      4.92 o
   9   3   4       19.82       19.90      4.18 o
  10   3   4       11.14        8.14      7.66 o
  11   3   4        0.82        2.61      5.68 o
 -14   4   4        0.10       -2.17      9.13 o
 -13   4   4        0.24       -1.15      6.90 o
 -12   4   4        0.00        0.19      5.57 o
 -11   4   4       18.46       19.18      2.95 o
 -10   4   4       15.93       19.73      2.10 o
  -9   4   4       43.93       46.33      2.42 o
  -8   4   4       22.34       19.78      2.01 o
  -7   4   4       83.61       77.73      2.58 o
  -6   4   4      703.44      734.17      5.98 o
  -5   4   4      842.31      828.53      5.67 o
  -4   4   4      323.40      359.92      3.44 o
  -3   4   4      186.89      158.87      2.23 o
  -2   4   4      484.21      455.95      3.60 o
  -1   4   4      558.26      561.19      3.74 o
   0   4   4       78.02       57.86      1.85 o
   1   4   4       83.81       79.96      2.97 o
   2   4   4      255.52      263.50      3.84 o
   3   4   4      214.33      246.69      4.04 o
   4   4   4      266.83      251.04      5.16 o
   5   4   4        6.32        5.13      2.48 o
   6   4   4        1.82        1.54      3.11 o
   7   4   4       35.73       38.78      3.69 o
   8   4   4       19.89       18.30      4.17 o
   9   4   4        8.97       10.02      4.09 o
  10   4   4        9.70        5.18      7.21 o
  11   4   4        0.77        8.55      7.70 o
 -14   5   4        0.83       -6.22      7.26 o
 -13   5   4        0.03        1.29      6.78 o
 -12   5   4        1.03       -1.80      5.91 o
 -11   5   4        1.35        0.40      3.28 o
 -10   5   4        1.32        5.73      2.55 o
  -9   5   4       76.09       79.71      2.76 o
  -8   5   4        1.87        1.74      1.62 o
  -6   5   4      357.14      382.12      4.67 o
  -5   5   4       67.10       67.53      2.48 o
  -4   5   4      437.33      440.67      4.18 o
  -3   5   4     4548.61     4814.01     21.15 o
  -2   5   4        3.98        2.17      1.10 o
  -1   5   4        0.27        2.80      1.00 o
   0   5   4       53.86       37.34      2.19 o
   1   5   4     1541.40     1637.14      9.41 o
   2   5   4      217.76      266.24      4.09 o
   3   5   4      104.49      109.16      2.64 o
   4   5   4       25.69       29.19      2.12 o
   5   5   4       10.31       13.27      2.80 o
   6   5   4        7.37        2.39      3.33 o
   7   5   4        3.98        7.18      4.03 o
   8   5   4        1.09        2.52      3.98 o
   9   5   4        0.19        0.55      4.11 o
  10   5   4        2.12       -3.93      7.21 o
  11   5   4        0.27        3.18      8.32 o
 -13   6   4        0.08       -3.37      6.73 o
 -12   6   4        0.01       -1.39      6.43 o
 -11   6   4        6.75        8.02      3.75 o
 -10   6   4        1.93        0.67      3.11 o
  -9   6   4        3.01        2.00      2.43 o
  -8   6   4       75.22       61.91      2.88 o
  -7   6   4       43.24       47.99      2.66 o
  -6   6   4      103.39       97.36      3.15 o
  -5   6   4       87.45       87.79      2.85 o
  -4   6   4       21.17       23.62      1.79 o
  -3   6   4     1671.99     1753.95      7.50 o
  -2   6   4      219.30      247.03      3.60 o
  -1   6   4        3.71        1.80      1.72 o
   0   6   4      178.63      157.32      2.77 o
   1   6   4      366.89      354.64      3.81 o
   2   6   4      252.48      288.03      4.70 o
   3   6   4       25.54       20.80      1.31 o
   4   6   4      150.65      130.23      2.43 o
   5   6   4        0.02        0.67      1.70 o
   6   6   4        5.64        6.38      2.56 o
   7   6   4       71.80       72.04      5.12 o
   8   6   4       25.27       26.71      5.89 o
   9   6   4        3.46        0.98      5.78 o
  10   6   4        1.79       -0.35      7.48 o
 -13   7   4        1.26       -6.55      6.55 o
 -12   7   4        0.55       -3.22      6.39 o
 -11   7   4       10.19       13.58      3.60 o
 -10   7   4        1.36        3.96      3.13 o
  -9   7   4       13.70       12.08      2.92 o
  -8   7   4       52.76       50.92      3.18 o
  -7   7   4        0.69        2.91      2.22 o
  -6   7   4      114.65      107.25      3.20 o
  -5   7   4       81.66       73.74      2.41 o
  -4   7   4      218.40      188.92      3.08 o
  -3   7   4       19.63       25.40      1.54 o
  -2   7   4       18.65       21.99      1.84 o
  -1   7   4       17.71       11.63      1.84 o
   0   7   4      225.99      215.40      2.96 o
   1   7   4        8.69        6.84      1.02 o
   2   7   4       41.49       39.86      1.48 o
   3   7   4        0.29        0.26      1.33 o
   4   7   4      237.93      305.11      4.03 o
   5   7   4        4.26        2.09      2.07 o
   6   7   4        8.21        1.78      2.70 o
   7   7   4        1.73        0.29      4.00 o
   8   7   4       22.35       25.54      4.89 o
   9   7   4        1.05        1.95      5.91 o
  10   7   4        3.76        4.69      8.21 o
 -13   8   4        0.18       -0.50      6.90 o
 -12   8   4        5.00       10.92      6.59 o
 -11   8   4        3.63        4.68      4.23 o
 -10   8   4        2.61        5.13      3.35 o
  -9   8   4        8.87       11.03      3.56 o
  -8   8   4       35.57       36.35      3.06 o
  -7   8   4       99.66       86.65      3.76 o
  -6   8   4       50.37       44.43      3.09 o
  -5   8   4      147.27      161.96      3.06 o
  -4   8   4        1.47        1.59      1.56 o
  -3   8   4      543.10      554.56      5.88 o
  -2   8   4        0.89        0.72      2.03 o
  -1   8   4        4.03        5.20      1.79 o
   0   8   4      423.55      458.50      5.23 o
   1   8   4      141.70      123.06      3.11 o
   2   8   4       37.49       39.16      1.74 o
   3   8   4       22.78       22.38      2.14 o
   4   8   4       19.77       16.88      1.82 o
   5   8   4       41.62       37.06      2.52 o
   6   8   4        2.35        4.03      3.40 o
   7   8   4       27.43       21.67      4.37 o
   8   8   4       10.27       13.66      5.52 o
   9   8   4        1.10        3.61      5.95 o
  10   8   4        2.48       -1.29     10.19 o
 -12   9   4        5.93        6.62      5.98 o
 -11   9   4        0.01        0.91      4.43 o
 -10   9   4       22.21       22.57      3.72 o
  -9   9   4       66.24       72.28      4.76 o
  -8   9   4       21.70       27.78      3.79 o
  -7   9   4        7.29        7.99      2.81 o
  -6   9   4      198.25      207.80      4.55 o
  -5   9   4       39.39       40.39      2.73 o
  -4   9   4       28.72       24.35      1.90 o
  -3   9   4       30.03       35.15      2.25 o
  -2   9   4       38.92       37.46      2.84 o
  -1   9   4      149.92      142.20      3.79 o
   0   9   4      166.28      166.59      3.44 o
   1   9   4       70.66       67.69      2.67 o
   2   9   4      308.75      317.31      5.01 o
   3   9   4       75.20       77.77      3.00 o
   4   9   4      123.12      143.18      3.68 o
   5   9   4       52.89       44.71      3.27 o
   6   9   4       60.81       58.97      5.60 o
   7   9   4       25.98       18.48      5.17 o
   8   9   4        7.29        5.95      6.70 o
   9   9   4        0.21        2.64      6.40 o
 -12  10   4        1.17        0.60      6.49 o
 -11  10   4        6.83        8.95      4.87 o
 -10  10   4        3.87       -0.30      3.83 o
  -9  10   4        7.75       11.60      3.74 o
  -8  10   4        8.28       10.84      3.32 o
  -7  10   4       90.22       93.28      4.58 o
  -6  10   4      130.39      130.37      4.24 o
  -5  10   4        5.24        8.00      2.34 o
  -4  10   4       36.22       35.90      2.20 o
  -3  10   4        8.04       11.72      1.91 o
  -2  10   4      120.74      103.12      3.59 o
  -1  10   4       96.65      101.08      3.65 o
   0  10   4       12.74       17.25      2.77 o
   1  10   4       12.30       15.00      2.93 o
   2  10   4       89.37       95.92      3.97 o
   3  10   4      354.26      378.69      5.00 o
   4  10   4        3.63        0.84      5.13 o
   5  10   4       23.96       33.19      6.25 o
   6  10   4        0.22       -0.21      5.66 o
   7  10   4       34.72       21.76      6.37 o
   8  10   4        5.84        6.38      5.72 o
 -11  11   4        0.73       -2.31      5.78 o
 -10  11   4        1.82        0.37      4.58 o
  -9  11   4        4.70        4.82      3.69 o
  -8  11   4        7.71        8.33      3.49 o
  -7  11   4       24.80       22.58      3.50 o
  -6  11   4       17.96       17.58      3.38 o
  -5  11   4       74.91       73.62      4.17 o
  -4  11   4       45.28       55.96      3.48 o
  -3  11   4        5.68        6.27      3.45 o
  -2  11   4      981.81     1083.43     13.25 o
  -1  11   4       71.06       77.21      4.06 o
   0  11   4        0.25       -0.62      3.05 o
   1  11   4       49.21       41.75      4.15 o
   2  11   4        1.97        0.18      2.82 o
   3  11   4       92.82       91.78      4.69 o
   4  11   4        7.97       11.08      5.50 o
   5  11   4       18.55       13.38      5.71 o
   6  11   4        0.11       -5.69      5.69 o
   7  11   4        5.84       12.06      6.07 o
   8  11   4        0.17        2.73      5.77 o
 -10  12   4        0.04       -0.58      4.60 o
  -9  12   4        3.38        4.39      4.11 o
  -8  12   4        2.19        2.32      3.56 o
  -7  12   4        1.25        0.62      3.21 o
  -6  12   4        8.31       12.52      3.30 o
  -5  12   4       20.31       13.80      3.23 o
  -4  12   4        5.23        5.84      2.52 o
  -3  12   4        0.37       -0.98      3.59 o
  -2  12   4       66.95       64.92      4.17 o
  -1  12   4       31.72       35.28      3.99 o
   0  12   4        2.18       -0.41      3.65 o
   1  12   4       21.63       24.58      3.91 o
   2  12   4       68.30       79.07      4.68 o
   3  12   4        7.89       10.41      4.90 o
   4  12   4        2.47        1.46      6.65 o
   5  12   4        1.41       -0.67      5.72 o
   6  12   4        2.35        3.74      6.11 o
   7  12   4        4.29        3.96      6.15 o
  -9  13   4        1.09        5.34      4.76 o
  -8  13   4        2.41        1.96      4.44 o
  -7  13   4        5.82        2.35      3.85 o
  -6  13   4       25.65       27.96      4.06 o
  -5  13   4       14.40       19.83      4.17 o
  -4  13   4        6.06        3.29      3.62 o
  -3  13   4        6.11        5.41      4.14 o
  -2  13   4       48.85       57.70      4.85 o
  -1  13   4        0.39        1.42      3.61 o
   0  13   4        6.27        3.65      3.81 o
   1  13   4       21.50       25.97      4.12 o
   2  13   4        0.21        3.03      4.72 o
   3  13   4        1.99        5.53      5.70 o
   4  13   4        3.23        4.23      7.27 o
   5  13   4        8.71        1.59      6.18 o
   6  13   4        0.50       -1.74      6.26 o
  -8  14   4        2.12        8.55      5.25 o
  -7  14   4        0.02        0.20      4.66 o
  -6  14   4        2.23        0.85      4.51 o
  -5  14   4        2.36        0.69      4.85 o
  -4  14   4        5.15        2.65      5.26 o
  -3  14   4        0.33       -2.38      5.37 o
  -2  14   4        2.56        3.04      5.55 o
  -1  14   4        1.58        2.71      4.74 o
   0  14   4        4.32        8.00      4.95 o
   1  14   4        6.39        5.96      5.44 o
   2  14   4        0.40        2.15      5.22 o
   3  14   4        1.09       -0.42      6.06 o
   4  14   4        0.01        3.18      7.75 o
  -6  15   4        6.93        9.40      6.27 o
  -5  15   4        0.00        2.90      5.96 o
  -4  15   4        0.01        4.47      5.44 o
  -3  15   4        3.09        6.91      6.28 o
  -2  15   4       11.76       11.27      5.47 o
  -1  15   4        0.03        4.70      5.18 o
   0  15   4        1.49       -0.70      4.97 o
   1  15   4        4.81        8.04      6.11 o
   2  15   4        0.71        0.17      5.87 o
   3  15   4       10.50       18.78      7.78 o
  -3  16   4        0.56        2.24      7.36 o
  -2  16   4        0.21       -0.82      6.79 o
  -1  16   4        9.90       16.90      5.97 o
  -3 -16   5        0.54       -2.36      4.67 o
  -2 -16   5       16.27       14.56      4.74 o
  -1 -16   5        2.36        3.12      6.00 o
   0 -16   5       10.45       16.62      6.00 o
  -6 -15   5        2.83        2.67      5.06 o
  -5 -15   5        2.52        3.33      4.95 o
  -4 -15   5        0.31       -0.22      4.91 o
  -3 -15   5        2.12        1.08      4.39 o
  -2 -15   5       15.24       12.46      4.36 o
  -1 -15   5        0.94        1.56      3.95 o
   0 -15   5        9.39       13.17      4.04 o
   1 -15   5        2.04        2.22      4.97 o
   2 -15   5        0.46       -1.99      4.97 o
   3 -15   5       11.60       18.21      5.26 o
  -8 -14   5        1.43        3.00      4.95 o
  -7 -14   5        0.11       -0.65      3.77 o
  -6 -14   5        0.31       -2.56      4.28 o
  -5 -14   5        1.39        4.17      3.70 o
  -4 -14   5       19.05       20.99      3.76 o
  -3 -14   5        5.18       10.60      3.34 o
  -2 -14   5       34.94       26.17      3.47 o
  -1 -14   5        2.87        3.26      3.58 o
   0 -14   5       33.95       37.66      4.62 o
   1 -14   5        6.41        3.14      4.77 o
   2 -14   5       10.13       13.34      4.36 o
   3 -14   5        4.55        8.79      4.43 o
   4 -14   5        0.99        2.18      5.55 o
   5 -14   5        7.09       10.86      6.03 o
  -9 -13   5        0.37        1.63      4.61 o
  -8 -13   5        1.20        1.53      3.56 o
  -7 -13   5        0.00        5.31      3.45 o
  -6 -13   5        9.53        8.26      3.40 o
  -5 -13   5        5.82        8.11      3.54 o
  -4 -13   5        2.91        0.50      3.17 o
  -3 -13   5        0.14       -0.98      3.26 o
  -2 -13   5       25.33       12.71      3.26 o
  -1 -13   5       56.11       56.08      4.69 o
   0 -13   5       26.19       23.99      4.63 o
   1 -13   5       22.28       23.28      4.04 o
   2 -13   5        0.66       -0.15      3.89 o
   3 -13   5        9.00       11.52      4.20 o
   4 -13   5        0.03       -4.15      4.56 o
   5 -13   5        0.22        4.38      5.24 o
   6 -13   5        6.38        9.80      5.76 o
 -10 -12   5        1.41        1.17      5.65 o
  -9 -12   5        3.20        2.88      3.95 o
  -8 -12   5        2.45        1.72      3.53 o
  -7 -12   5        0.40        3.02      3.10 o
  -6 -12   5        5.51        4.38      3.17 o
  -5 -12   5        0.86        2.41      2.83 o
  -4 -12   5        4.53        7.95      2.73 o
  -3 -12   5       10.77       12.71      2.78 o
  -2 -12   5      311.58      319.41      6.19 o
  -1 -12   5        2.02        1.54      3.74 o
   0 -12   5       24.44       15.86      4.25 o
   1 -12   5       42.57       41.54      4.16 o
   2 -12   5        7.62       10.26      3.85 o
   3 -12   5        3.50        1.54      3.89 o
   4 -12   5        0.01        2.92      4.33 o
   5 -12   5        0.17        2.25      5.85 o
   6 -12   5        7.90        3.84      5.88 o
   7 -12   5        6.55        9.46      6.10 o
 -11 -11   5        8.04       17.04      8.58 o
 -10 -11   5        0.06       -0.44      5.54 o
  -9 -11   5        0.07       -0.55      3.35 o
  -8 -11   5       13.94        7.48      3.15 o
  -7 -11   5        0.25        1.06      3.08 o
  -6 -11   5       24.94       29.72      3.30 o
  -5 -11   5       20.53       21.21      3.25 o
  -4 -11   5        2.49        2.68      2.12 o
  -3 -11   5        2.92        3.26      2.29 o
  -2 -11   5        6.16        5.72      2.49 o
  -1 -11   5       95.83      102.11      3.00 o
   0 -11   5      488.06      509.10      7.76 o
   1 -11   5        1.03        1.13      3.12 o
   2 -11   5       44.38       47.41      4.24 o
   3 -11   5      114.28      117.42      5.35 o
   4 -11   5        0.19       -1.04      3.92 o
   5 -11   5        5.49       10.34      4.60 o
   6 -11   5       24.54       28.04      5.32 o
   7 -11   5       10.75        8.88      5.50 o
   8 -11   5        0.87       -0.90      5.63 o
 -11 -10   5        0.91        6.96      7.34 o
 -10 -10   5        2.46        4.85      4.46 o
  -9 -10   5        4.56        4.49      2.90 o
  -8 -10   5        5.14        1.61      2.87 o
  -7 -10   5       19.97       23.77      3.17 o
  -6 -10   5       18.94       20.20      2.31 o
  -5 -10   5       71.38       69.13      3.43 o
  -4 -10   5        4.19        6.60      1.90 o
  -3 -10   5       31.30       24.91      2.38 o
  -2 -10   5        2.62        1.31      1.25 o
  -1 -10   5      170.00      192.12      3.36 o
   0 -10   5       90.86       81.74      2.59 o
   1 -10   5        0.19       -1.09      2.02 o
   2 -10   5        0.65        2.26      2.06 o
   3 -10   5       32.71       28.15      3.93 o
   4 -10   5       51.08       49.65      5.04 o
   5 -10   5       22.18       30.24      5.52 o
   6 -10   5       31.96       33.74      5.75 o
   7 -10   5       11.09        6.24      5.55 o
   8 -10   5        0.04        2.97      5.58 o
 -12  -9   5        3.26        2.72      7.49 o
 -11  -9   5        0.53        5.46      6.58 o
 -10  -9   5        0.46        4.29      2.93 o
  -9  -9   5        9.28        4.76      2.65 o
  -8  -9   5        5.89        4.76      2.38 o
  -7  -9   5      629.17      700.85      6.52 o
  -6  -9   5      188.12      171.85      3.34 o
  -5  -9   5       28.79       27.93      1.84 o
  -4  -9   5       26.33       26.06      2.44 o
  -3  -9   5        0.01        0.03      1.76 o
  -2  -9   5       37.94       37.27      2.14 o
  -1  -9   5      126.16      111.44      3.30 o
   0  -9   5       91.24       78.38      2.51 o
   1  -9   5      116.67      109.18      3.14 o
   2  -9   5      223.31      207.31      4.80 o
   3  -9   5       16.44       16.22      2.93 o
   4  -9   5       10.73       10.30      3.59 o
   5  -9   5        1.85       -0.61      4.65 o
   6  -9   5       21.91       19.15      5.18 o
   7  -9   5        0.13        3.18      4.87 o
   8  -9   5       12.16       13.47      5.76 o
   9  -9   5        1.87        3.44      5.84 o
 -13  -8   5        1.68       -0.74      9.12 o
 -12  -8   5        0.02       -1.67      5.59 o
 -11  -8   5        5.20        2.70      5.14 o
 -10  -8   5        8.85        8.11      2.73 o
  -9  -8   5        3.89        1.72      2.15 o
  -8  -8   5        3.31        2.53      2.13 o
  -7  -8   5      106.69       94.45      2.96 o
  -6  -8   5        7.27        5.70      1.87 o
  -5  -8   5        7.25        4.14      1.56 o
  -4  -8   5      722.63      724.82      6.84 o
  -3  -8   5      145.44      144.01      3.23 o
  -2  -8   5        3.16        2.54      1.91 o
  -1  -8   5      170.64      173.24      3.66 o
   0  -8   5        1.58        4.35      2.50 o
   1  -8   5       11.91       13.45      1.81 o
   2  -8   5      147.25      120.25      3.85 o
   3  -8   5      366.11      368.59      5.75 o
   4  -8   5      241.95      252.00      5.56 o
   5  -8   5       38.86       34.98      3.72 o
   6  -8   5       35.05       36.44      5.24 o
   7  -8   5       22.11       26.95      5.18 o
   8  -8   5        4.51        2.01      4.94 o
   9  -8   5        2.04       -3.26      5.62 o
 -13  -7   5        4.38       10.21      5.86 o
 -12  -7   5        0.82       -5.13      5.13 o
 -11  -7   5       27.21       36.50      4.45 o
 -10  -7   5       63.30       65.39      3.16 o
  -9  -7   5        6.73        7.77      1.95 o
  -8  -7   5       77.03       89.38      2.46 o
  -7  -7   5       80.46       73.29      2.00 o
  -6  -7   5      228.47      208.97      3.24 o
  -5  -7   5        1.67       -0.07      1.48 o
  -4  -7   5      116.69      104.54      2.32 o
  -3  -7   5      278.34      260.34      3.35 o
  -2  -7   5        9.06       15.32      1.59 o
  -1  -7   5      117.78       88.17      3.16 o
   0  -7   5      114.48      131.25      5.86 o
   1  -7   5     1071.58     1191.60     14.78 o
   2  -7   5      124.40      111.55      3.33 o
   3  -7   5      278.92      289.35      4.96 o
   4  -7   5       46.48       40.85      3.03 o
   5  -7   5       11.53        8.66      3.11 o
   6  -7   5       51.68       48.15      4.63 o
   7  -7   5       14.64       10.82      4.24 o
   8  -7   5        2.86        5.59      4.24 o
   9  -7   5        0.53       -0.93      4.44 o
  10  -7   5        1.71       -0.86      6.87 o
 -13  -6   5       10.78       15.64      5.99 o
 -12  -6   5        2.05        2.92      4.47 o
 -11  -6   5        0.70        1.95      3.97 o
 -10  -6   5       13.46       16.25      2.13 o
  -9  -6   5        0.05        2.17      1.72 o
  -8  -6   5        7.79       10.76      1.65 o
  -7  -6   5       67.44       66.62      1.84 o
  -6  -6   5      121.40      113.25      2.46 o
  -5  -6   5       40.77       40.27      1.69 o
  -4  -6   5      170.38      197.99      2.47 o
  -3  -6   5      538.04      599.81      4.85 o
  -2  -6   5        0.97        0.57      1.19 o
  -1  -6   5        3.94        4.74      1.15 o
   0  -6   5      135.87      124.55      3.83 o
   1  -6   5      263.00      318.63      4.35 o
   2  -6   5      102.29      100.65      3.33 o
   3  -6   5       15.01       16.31      2.50 o
   4  -6   5        0.15        0.62      2.43 o
   5  -6   5        0.62        4.77      2.76 o
   6  -6   5        1.38        3.59      3.32 o
   7  -6   5       21.14       20.43      4.16 o
   8  -6   5        0.16        0.03      3.85 o
   9  -6   5        0.00        2.19      4.27 o
  10  -6   5        7.69       14.38      6.16 o
 -14  -5   5        1.00       -1.39      6.90 o
 -13  -5   5        0.04       -3.39      5.54 o
 -12  -5   5        0.32        3.28      4.97 o
 -11  -5   5        0.43       -1.32      4.65 o
 -10  -5   5       31.15       29.60      2.02 o
  -9  -5   5        1.37        3.27      1.32 o
  -8  -5   5       26.37       27.76      1.50 o
  -7  -5   5       34.73       34.18      1.44 o
  -6  -5   5       94.57       86.89      1.67 o
  -5  -5   5       19.00       18.24      1.32 o
  -4  -5   5      215.58      221.15      2.48 o
  -3  -5   5     2948.53     2973.62     12.10 o
  -2  -5   5      780.57      726.75      6.26 o
  -1  -5   5     1653.19     1793.17     12.03 o
   0  -5   5       34.37       26.55      1.98 o
   1  -5   5      180.22      232.35      3.59 o
   2  -5   5       14.85       14.23      2.00 o
   3  -5   5       14.63       15.20      2.51 o
   4  -5   5       28.16       27.34      2.67 o
   5  -5   5        6.71        7.47      2.95 o
   6  -5   5        9.96        9.98      3.44 o
   7  -5   5       21.55       21.07      3.56 o
   8  -5   5       10.64        6.93      3.64 o
   9  -5   5        1.09        1.38      3.85 o
  10  -5   5        0.08        3.15      6.49 o
 -14  -4   5        0.55       -1.12      5.89 o
 -13  -4   5        0.00       -3.78      5.33 o
 -12  -4   5        0.07        0.40      4.90 o
 -11  -4   5        0.33        1.53      4.38 o
 -10  -4   5        2.73        4.32      2.18 o
  -9  -4   5        4.40        5.98      2.10 o
  -8  -4   5       11.73       12.24      1.22 o
  -7  -4   5       23.91       21.78      0.98 o
  -6  -4   5      117.22      109.78      1.58 o
  -5  -4   5        8.74        7.84      1.18 o
  -4  -4   5        2.79        3.73      1.21 o
  -3  -4   5        2.00        5.20      1.05 o
  -2  -4   5      155.37      149.03      2.37 o
  -1  -4   5      156.85      164.68      2.98 o
   0  -4   5      411.03      410.44      4.43 o
   1  -4   5      151.05      145.08      4.63 o
   2  -4   5      233.62      205.91      3.66 o
   3  -4   5      222.09      233.49      4.73 o
   4  -4   5        0.88        1.15      2.17 o
   5  -4   5      106.02      118.47      3.79 o
   6  -4   5       80.31       78.23      3.94 o
   7  -4   5       40.63       34.87      3.96 o
   8  -4   5        9.63       13.06      3.77 o
   9  -4   5        8.96        9.87      4.01 o
  10  -4   5        8.96       11.08      5.86 o
  11  -4   5        0.03       -2.43      6.13 o
 -14  -3   5        0.67        5.27      6.04 o
 -13  -3   5        0.45       -3.88      5.37 o
 -12  -3   5        0.11        2.84      4.60 o
 -11  -3   5        0.63        0.93      3.43 o
 -10  -3   5        0.07       -2.17      2.89 o
  -9  -3   5        3.52        3.80      2.21 o
  -8  -3   5      476.07      492.33      5.59 o
  -7  -3   5      185.06      182.56      2.35 o
  -6  -3   5       10.31        4.40      1.18 o
  -5  -3   5      752.89      845.02      4.15 o
  -4  -3   5        0.41       -0.34      1.22 o
  -3  -3   5      661.35      660.77      4.38 o
  -2  -3   5       11.31       14.81      1.56 o
  -1  -3   5      181.60      168.88      2.68 o
   0  -3   5      645.53      626.52      5.70 o
   1  -3   5      324.59      365.15      4.25 o
   2  -3   5       15.60       15.98      1.80 o
   3  -3   5      173.71      195.32      2.64 o
   4  -3   5        4.20        1.74      1.72 o
   5  -3   5       44.14       42.24      3.01 o
   6  -3   5        1.74        0.22      2.83 o
   7  -3   5       39.03       38.00      3.78 o
   8  -3   5        6.43        8.70      3.71 o
   9  -3   5        0.20        0.10      4.14 o
  10  -3   5        0.59        3.78      5.28 o
  11  -3   5        4.02        3.60      6.37 o
 -14  -2   5        0.02       -0.91      5.66 o
 -13  -2   5        0.18        0.19      5.50 o
 -12  -2   5        1.03        1.29      5.08 o
 -11  -2   5        0.41       -1.25      3.17 o
 -10  -2   5       35.20       38.79      3.27 o
  -9  -2   5        5.39        7.90      1.96 o
  -8  -2   5       34.16       33.34      2.19 o
  -7  -2   5     1624.44     1710.91     11.46 o
  -6  -2   5      826.20      772.56      4.19 o
  -5  -2   5     2310.84     2314.89     10.27 o
  -4  -2   5     1870.89     1926.82      9.17 o
  -3  -2   5      634.34      612.28      3.98 o
  -2  -2   5      342.93      333.80      3.58 o
  -1  -2   5     1122.60     1078.81      6.04 o
   0  -2   5       43.90       39.16      1.94 o
   1  -2   5      227.58      286.27      3.92 o
   2  -2   5      478.95      418.88      4.54 o
   3  -2   5     1114.08     1180.57      6.78 o
   4  -2   5        3.17        1.96      1.20 o
   5  -2   5       29.00       20.07      2.36 o
   6  -2   5       31.61       34.52      3.30 o
   7  -2   5        2.38        3.96      3.09 o
   8  -2   5        7.36        8.85      3.62 o
   9  -2   5       60.10       63.42      5.24 o
  10  -2   5        3.42        5.19      5.24 o
  11  -2   5        8.49       12.96      7.06 o
 -14  -1   5        0.21        6.15      5.41 o
 -13  -1   5        3.59        2.51      5.59 o
 -12  -1   5        3.74        0.53      5.28 o
 -11  -1   5       48.66       48.71      3.58 o
 -10  -1   5      166.13      152.79      4.59 o
  -9  -1   5        5.81        6.21      1.67 o
  -8  -1   5       23.80       25.15      2.03 o
  -7  -1   5      109.38      105.76      2.78 o
  -6  -1   5       91.22       79.83      1.68 o
  -5  -1   5     6138.25     6164.12     26.19 o
  -4  -1   5      443.95      422.31      3.10 o
  -3  -1   5      283.30      277.12      3.05 o
  -2  -1   5      345.80      371.86      3.69 o
  -1  -1   5      177.29      183.24      2.48 o
   0  -1   5      714.35      695.76      4.98 o
   1  -1   5     2146.44     2270.08     11.03 o
   2  -1   5     2042.54     2184.05     13.14 o
   3  -1   5      244.24      236.65      3.90 o
   4  -1   5       22.02       23.28      2.43 o
   5  -1   5      241.09      224.05      4.65 o
   6  -1   5      501.50      473.40      6.67 o
   7  -1   5      188.37      196.29      5.13 o
   8  -1   5       11.48       11.24      3.25 o
   9  -1   5       89.57       85.85      5.68 o
  10  -1   5        2.67        1.70      5.20 o
  11  -1   5        0.01       -2.19      9.15 o
 -14   0   5        0.56        0.85      5.73 o
 -13   0   5        5.41        5.17      5.59 o
 -12   0   5       39.88       51.30      5.93 o
 -11   0   5       30.58       38.08      4.21 o
 -10   0   5       76.08       77.15      3.05 o
  -9   0   5        1.22        1.36      1.22 o
  -8   0   5        1.35        1.05      1.53 o
  -7   0   5       90.39      109.23      3.14 o
  -6   0   5      274.75      274.56      3.01 o
  -5   0   5      676.13      710.98      5.05 o
  -4   0   5      556.05      554.60      4.29 o
  -3   0   5      397.68      432.64      3.53 o
  -2   0   5      865.46      882.91      5.10 o
  -1   0   5      278.96      292.32      4.56 o
   0   0   5     1768.35     1786.68     12.54 o
   1   0   5      399.18      455.91      5.04 o
   2   0   5      227.33      197.43      4.06 o
   3   0   5     2253.53     2445.44     10.77 o
   4   0   5        1.87        1.99      2.36 o
   5   0   5       18.68       18.08      2.47 o
   6   0   5       12.29       15.16      2.10 o
   7   0   5       25.56       20.20      2.02 o
   8   0   5       35.00       31.74      4.04 o
   9   0   5       36.67       42.30      4.75 o
  10   0   5       23.24       28.62      6.30 o
  11   0   5        5.18       -1.08      7.73 o
 -14   1   5        1.70       -3.06      7.04 o
 -13   1   5        0.32        1.63      5.05 o
 -12   1   5        1.99        1.13      4.82 o
 -11   1   5       31.50       27.30      3.61 o
 -10   1   5       39.04       26.48      1.56 o
  -9   1   5      351.14      363.04      7.48 o
  -8   1   5      104.59       92.20      3.03 o
  -7   1   5        0.02       -0.84      0.91 o
  -6   1   5       42.27       36.75      1.71 o
  -5   1   5      621.61      591.83      5.31 o
  -4   1   5      549.84      556.60      5.09 o
  -3   1   5      308.29      296.06      3.48 o
  -2   1   5     3136.60     3190.19     13.28 o
  -1   1   5     1908.48     1842.16      8.79 o
   0   1   5      195.22      215.81      3.12 o
   1   1   5      913.71      929.30      5.46 o
   2   1   5     1847.79     1978.68     12.25 o
   3   1   5       16.17       11.14      2.23 o
   4   1   5       64.06       73.97      3.05 o
   5   1   5        1.21        0.64      2.00 o
   6   1   5        0.66        0.54      1.95 o
   7   1   5       60.62       50.30      3.64 o
   8   1   5       30.44       28.54      4.79 o
   9   1   5       11.35       19.35      4.11 o
  10   1   5        0.35        4.93      5.73 o
  11   1   5        1.15        1.54      6.82 o
 -14   2   5        0.00        4.08      6.46 o
 -13   2   5        1.37        3.34      5.10 o
 -12   2   5        5.75        6.37      4.64 o
 -11   2   5       11.61       11.47      3.12 o
 -10   2   5        2.33        0.57      1.60 o
  -9   2   5        0.20        0.73      1.55 o
  -8   2   5        2.56        0.67      1.47 o
  -7   2   5      102.31      117.32      2.73 o
  -6   2   5        7.14        9.75      1.50 o
  -5   2   5      652.47      692.03      5.60 o
  -4   2   5        1.85        3.53      1.26 o
  -3   2   5       95.19       77.18      2.44 o
  -2   2   5     1995.51     2025.54      9.96 o
  -1   2   5       32.78       27.60      1.93 o
   0   2   5       10.04        6.50      1.68 o
   1   2   5     1545.56     1680.67      7.89 o
   2   2   5       57.95       63.85      2.55 o
   3   2   5      171.84      154.26      3.67 o
   4   2   5       39.02       37.80      2.73 o
   5   2   5      294.74      326.93      5.94 o
   6   2   5        3.16        2.24      4.08 o
   7   2   5       12.28       13.88      3.55 o
   8   2   5       10.61        8.43      3.88 o
   9   2   5       16.47       18.36      4.77 o
  10   2   5        2.46        6.43      5.40 o
  11   2   5        0.01        3.37      7.19 o
 -14   3   5        2.08        6.85      6.83 o
 -13   3   5        0.30        2.03      5.95 o
 -12   3   5        0.49       -2.32      4.99 o
 -11   3   5        0.00       -0.41      2.60 o
 -10   3   5        1.09        0.80      1.32 o
  -9   3   5      457.40      451.98      6.05 o
  -8   3   5       81.50       81.98      2.95 o
  -7   3   5        9.55       10.03      1.33 o
  -6   3   5      701.96      714.18      6.75 o
  -5   3   5      511.72      495.39      4.79 o
  -4   3   5      902.08     1004.94      7.02 o
  -3   3   5      260.61      258.31      3.42 o
  -2   3   5      340.79      366.57      4.37 o
  -1   3   5       55.09       65.12      1.89 o
   0   3   5      318.84      296.35      3.85 o
   1   3   5        3.52        2.37      1.45 o
   2   3   5     1018.01     1051.11      8.66 o
   3   3   5       32.88       31.51      3.29 o
   4   3   5      152.95      159.91      3.71 o
   5   3   5       29.83       27.65      3.79 o
   6   3   5      157.20      130.99      5.82 o
   7   3   5        6.21        3.73      4.35 o
   8   3   5        3.63        2.47      3.91 o
   9   3   5       45.79       39.58      8.19 o
  10   3   5        3.92       -4.84      6.92 o
  11   3   5        0.96        7.74      8.54 o
 -14   4   5        0.08        1.30      6.39 o
 -13   4   5        2.48        3.11      6.28 o
 -12   4   5        0.11        1.36      6.07 o
 -11   4   5        7.59        4.53      3.79 o
 -10   4   5        3.79        3.04      1.79 o
  -9   4   5       87.03       81.68      2.64 o
  -8   4   5        6.34        7.19      1.67 o
  -7   4   5       29.87       22.64      1.45 o
  -6   4   5        0.01        1.03      1.35 o
  -5   4   5      873.07      908.27      6.66 o
  -4   4   5       15.21       18.06      1.78 o
  -3   4   5        3.33        7.72      1.58 o
  -2   4   5      792.49      799.98      5.28 o
  -1   4   5      132.46      158.91      2.37 o
   0   4   5        7.17        3.64      1.58 o
   1   4   5     1272.53     1474.13     11.17 o
   2   4   5       90.10       79.64      2.12 o
   3   4   5       32.19       25.31      2.34 o
   4   4   5        0.20        0.97      1.36 o
   5   4   5       52.45       59.70      4.01 o
   6   4   5       10.02        6.56      3.51 o
   7   4   5        7.50       11.76      4.11 o
   8   4   5       13.60       12.94      4.20 o
   9   4   5        1.66        2.86      6.82 o
  10   4   5        0.02        7.32      7.54 o
 -14   5   5        0.23        4.63      6.96 o
 -13   5   5        1.12       -2.64      6.78 o
 -12   5   5        1.66       -2.43      5.87 o
 -11   5   5        0.13       -1.28      2.38 o
 -10   5   5        5.10        3.95      1.91 o
  -9   5   5       17.96       18.18      1.98 o
  -8   5   5       25.77       30.63      2.36 o
  -7   5   5       14.75       11.51      1.61 o
  -6   5   5      244.20      233.96      3.82 o
  -5   5   5      238.08      234.40      3.45 o
  -4   5   5      511.34      578.93      4.63 o
  -3   5   5      226.52      229.65      3.22 o
  -2   5   5        5.85        3.15      1.28 o
  -1   5   5     1628.23     1790.74     10.13 o
   0   5   5       55.12       50.14      2.33 o
   1   5   5      122.00      102.44      3.18 o
   2   5   5        7.64       10.11      2.46 o
   3   5   5        3.10        3.22      1.79 o
   4   5   5       45.60       38.78      1.91 o
   5   5   5       56.90       54.13      3.30 o
   6   5   5       62.44       61.48      4.30 o
   7   5   5        0.24        3.51      5.84 o
   8   5   5        5.99        8.44      4.54 o
   9   5   5       15.33       23.35      7.34 o
  10   5   5        0.04        3.62      8.28 o
 -14   6   5        3.21        0.19      7.29 o
 -13   6   5       10.06       15.29      7.38 o
 -12   6   5        0.16       -0.71      5.73 o
 -11   6   5        0.11        0.77      3.62 o
 -10   6   5        0.15        0.94      2.76 o
  -9   6   5       18.17       13.96      2.50 o
  -8   6   5       54.08       42.92      2.08 o
  -7   6   5       10.58        6.81      2.08 o
  -6   6   5        0.61        1.65      1.83 o
  -5   6   5      129.32      148.10      3.27 o
  -4   6   5      156.98      126.15      2.78 o
  -3   6   5        8.81        4.84      1.42 o
  -2   6   5       54.97       41.04      1.35 o
  -1   6   5      584.22      580.58      6.57 o
   0   6   5       68.50       79.78      3.09 o
   1   6   5      201.57      225.46      3.99 o
   2   6   5        0.55       -1.69      1.88 o
   3   6   5       58.38       42.50      2.67 o
   4   6   5        8.41        9.36      1.78 o
   5   6   5        8.35       11.02      2.17 o
   6   6   5        7.54        5.12      2.78 o
   7   6   5       15.40       13.33      3.70 o
   8   6   5        0.07       -4.07      5.20 o
   9   6   5        1.32       -0.94      6.88 o
  10   6   5       14.86        8.90      7.50 o
 -13   7   5        1.68        8.94      6.82 o
 -12   7   5       35.33       46.52      7.02 o
 -11   7   5       11.09       14.96      4.42 o
 -10   7   5       16.12       16.04      3.38 o
  -9   7   5       10.43       13.29      2.98 o
  -8   7   5       11.74       19.13      2.88 o
  -7   7   5        2.62        4.86      2.27 o
  -6   7   5       20.23       19.63      2.43 o
  -5   7   5        2.33        2.00      1.93 o
  -4   7   5       32.01       34.34      2.05 o
  -3   7   5        7.45        4.32      2.01 o
  -2   7   5       23.97       21.23      2.30 o
  -1   7   5      613.12      614.31      6.37 o
   0   7   5        8.65        8.41      2.07 o
   1   7   5        0.62        0.23      1.94 o
   2   7   5        4.62        5.70      1.72 o
   3   7   5       19.81       20.35      2.22 o
   4   7   5        4.07        3.32      1.54 o
   5   7   5        8.12       10.05      1.85 o
   6   7   5       10.49       12.41      3.64 o
   7   7   5        0.98       -0.40      4.05 o
   8   7   5        1.17        2.80      5.39 o
   9   7   5        0.73       -0.53      6.12 o
 -13   8   5        1.46        1.19      7.67 o
 -12   8   5        0.06       -0.92      6.22 o
 -11   8   5        4.99        8.40      4.56 o
 -10   8   5       41.89       52.20      4.43 o
  -9   8   5        7.56        9.43      3.36 o
  -8   8   5        3.10        1.21      3.22 o
  -7   8   5       14.47       13.31      2.86 o
  -6   8   5        4.51        8.15      1.92 o
  -5   8   5       33.91       29.09      2.29 o
  -4   8   5      203.63      218.36      3.52 o
  -3   8   5      165.65      160.45      3.27 o
  -2   8   5        4.24        3.62      2.05 o
  -1   8   5      227.21      263.92      4.01 o
   0   8   5       73.81       60.02      2.42 o
   1   8   5      217.84      223.48      5.69 o
   2   8   5      116.20      122.27      2.72 o
   3   8   5        1.13       -1.32      1.94 o
   4   8   5        5.12        3.18      2.92 o
   5   8   5        4.18        2.77      2.08 o
   6   8   5       43.32       37.78      5.44 o
   7   8   5       30.59       32.75      6.24 o
   8   8   5        7.23       10.43      5.56 o
   9   8   5        0.33       -5.87      8.59 o
 -12   9   5        0.06       -2.11      6.34 o
 -11   9   5        2.14       -1.72      4.14 o
 -10   9   5       32.63       36.30      4.13 o
  -9   9   5        0.39       -1.64      3.43 o
  -8   9   5       99.24      106.02      4.96 o
  -7   9   5       35.75       36.51      3.22 o
  -6   9   5        1.53        2.27      2.48 o
  -5   9   5       48.94       58.42      2.54 o
  -4   9   5        3.18        4.78      1.72 o
  -3   9   5       49.88       52.33      3.30 o
  -2   9   5       28.60       24.06      2.91 o
  -1   9   5       53.00       50.03      2.51 o
   0   9   5       67.00       71.31      2.90 o
   1   9   5      255.59      260.75      6.12 o
   2   9   5       77.91       68.71      2.73 o
   3   9   5       33.55       35.31      2.29 o
   4   9   5      118.98      117.11      4.97 o
   5   9   5        8.13        6.65      4.37 o
   6   9   5       35.78       46.90      7.27 o
   7   9   5        2.03       -0.42      8.30 o
   8   9   5        3.34       -6.21      7.48 o
 -12  10   5        0.02        6.88      6.60 o
 -11  10   5        0.01       -0.10      4.13 o
 -10  10   5       24.89       21.75      4.59 o
  -9  10   5       15.52       20.11      3.91 o
  -8  10   5       10.94        9.76      3.55 o
  -7  10   5       23.91       34.73      3.97 o
  -6  10   5       24.08       31.21      3.67 o
  -5  10   5       51.55       55.66      2.79 o
  -4  10   5      129.16      124.85      2.86 o
  -3  10   5        0.78        0.46      2.79 o
  -2  10   5        1.81        3.19      2.56 o
  -1  10   5       61.14       68.30      3.62 o
   0  10   5       10.46        3.67      2.24 o
   1  10   5        0.26        1.24      1.90 o
   2  10   5       41.22       49.95      3.51 o
   3  10   5       80.89       73.52      6.83 o
   4  10   5        4.72        6.17      5.93 o
   5  10   5        9.97        6.93      6.36 o
   6  10   5        8.80        5.90      6.56 o
   7  10   5        1.31       10.18      6.78 o
   8  10   5        1.00        4.80      8.31 o
 -11  11   5        2.10       -0.50      5.30 o
 -10  11   5        2.41        6.36      4.40 o
  -9  11   5        0.88        5.54      3.53 o
  -8  11   5        4.53        4.32      3.49 o
  -7  11   5        9.85       11.38      3.34 o
  -6  11   5        2.40       -0.06      3.19 o
  -5  11   5        2.18        3.43      2.79 o
  -4  11   5       30.74       24.58      3.98 o
  -3  11   5       92.28       88.30      4.44 o
  -2  11   5        0.64        1.69      3.58 o
  -1  11   5      272.07      286.16      8.03 o
   0  11   5      438.82      501.30     11.75 o
   1  11   5        3.07        3.16      2.93 o
   2  11   5        3.56        6.38      6.33 o
   3  11   5        0.14       -2.76      6.39 o
   4  11   5        0.01       -2.43      5.54 o
   5  11   5       11.13       12.52      5.78 o
   6  11   5        0.08        5.83      5.65 o
   7  11   5        9.18       12.25      6.54 o
 -10  12   5        1.25        3.23      4.63 o
  -9  12   5        3.65        4.79      4.47 o
  -8  12   5        0.13       -0.14      3.56 o
  -7  12   5        7.85       10.44      3.39 o
  -6  12   5        1.25        4.08      3.17 o
  -5  12   5        4.88        5.78      3.80 o
  -4  12   5       29.19       35.81      4.24 o
  -3  12   5      108.79       91.31      4.93 o
  -2  12   5       28.09       23.64      4.24 o
  -1  12   5       38.73       28.67      4.06 o
   0  12   5        2.95        3.27      3.58 o
   1  12   5       59.81       46.20      7.13 o
   2  12   5        0.01        1.20      6.26 o
   3  12   5        0.34       -0.63      6.43 o
   4  12   5        0.28        0.85      5.76 o
   5  12   5        6.22        3.00      6.13 o
   6  12   5        0.75        0.87      6.22 o
  -9  13   5        1.64        6.98      5.27 o
  -8  13   5        2.61        4.77      4.13 o
  -7  13   5        1.00        1.50      4.11 o
  -6  13   5        0.31        2.82      4.09 o
  -5  13   5        2.48        4.29      4.04 o
  -4  13   5       16.85       15.60      3.80 o
  -3  13   5      123.03      136.21      7.15 o
  -2  13   5        0.60        1.14      3.89 o
  -1  13   5        0.72       -0.91      4.08 o
   0  13   5        2.37        5.45      4.96 o
   1  13   5        0.06        5.14      5.06 o
   2  13   5        1.06       -1.32      7.10 o
   3  13   5        6.97        5.03      7.25 o
   4  13   5       11.54       20.66      6.64 o
   5  13   5        0.01       -3.18      6.28 o
  -8  14   5        0.51        2.26      5.15 o
  -7  14   5        3.03       10.12      5.01 o
  -6  14   5       11.85       13.91      5.27 o
  -5  14   5        0.89        4.58      4.86 o
  -4  14   5       11.14        8.97      5.83 o
  -3  14   5        1.05        2.00      4.96 o
  -2  14   5        0.45        3.30      5.62 o
  -1  14   5        0.01        2.32      5.31 o
   0  14   5        0.00       -0.64      5.26 o
   1  14   5        2.04        1.08      6.21 o
   2  14   5        0.57       -0.35      7.25 o
   3  14   5        0.31        1.51      7.28 o
   4  14   5        0.06       -5.61      6.49 o
  -6  15   5       16.27       17.51      6.46 o
  -5  15   5        1.74        7.52      6.06 o
  -4  15   5        3.72        5.99      6.00 o
  -3  15   5        0.89        4.16      6.28 o
  -2  15   5        0.02        5.75      5.96 o
  -1  15   5        0.25       -2.15      6.23 o
   0  15   5        6.82       11.40      5.72 o
   1  15   5        7.15       15.74      8.26 o
   2  15   5        0.41       -7.51      9.99 o
  -5 -15   6        8.17       13.60      5.32 o
  -4 -15   6        0.73        3.61      4.78 o
  -3 -15   6       20.13       27.21      4.88 o
  -2 -15   6        0.01        3.17      4.03 o
  -1 -15   6        3.23        9.55      4.81 o
   0 -15   6        0.56        3.17      4.56 o
   1 -15   6        0.25        1.45      5.48 o
   2 -15   6        0.47       -3.08      5.51 o
  -7 -14   6        0.51       -0.67      3.83 o
  -6 -14   6        0.61       -1.13      3.67 o
  -5 -14   6        1.21        0.56      3.62 o
  -4 -14   6        3.49       -0.24      3.52 o
  -3 -14   6        6.35       13.42      3.82 o
  -2 -14   6        8.76       16.80      3.87 o
  -1 -14   6       22.27       32.40      4.55 o
   0 -14   6       16.68       12.73      4.30 o
   1 -14   6       21.02       26.30      4.96 o
   2 -14   6        1.50        2.02      4.41 o
   3 -14   6        5.37       11.93      5.26 o
   4 -14   6       19.07       22.50      6.37 o
  -9 -13   6        0.06       -0.35      5.12 o
  -8 -13   6        6.64        5.88      3.80 o
  -7 -13   6       16.59       15.97      3.74 o
  -6 -13   6        5.23        6.23      3.48 o
  -5 -13   6       28.83       31.45      4.18 o
  -4 -13   6        4.45        8.12      3.51 o
  -3 -13   6        1.17        4.37      3.52 o
  -2 -13   6        1.18        4.03      3.52 o
  -1 -13   6        7.07        1.42      4.37 o
   0 -13   6        5.37        2.21      4.42 o
   1 -13   6        8.80        7.16      4.13 o
   2 -13   6       18.59       23.91      4.35 o
   3 -13   6        1.81        4.15      4.61 o
   4 -13   6        0.82       -0.83      4.90 o
   5 -13   6        0.57       -0.45      5.81 o
 -10 -12   6        0.67        0.72      5.99 o
  -9 -12   6        2.70        0.95      3.95 o
  -8 -12   6        2.42        1.30      3.42 o
  -7 -12   6        0.00        0.95      3.38 o
  -6 -12   6        5.32        5.99      3.62 o
  -5 -12   6       30.84       40.20      3.92 o
  -4 -12   6        0.49        6.53      3.60 o
  -3 -12   6        0.02        2.49      3.35 o
  -2 -12   6        2.14       -0.49      3.64 o
  -1 -12   6       51.85       34.48      4.48 o
   0 -12   6       27.24       30.57      4.07 o
   1 -12   6       43.65       43.11      4.38 o
   2 -12   6        6.07        8.88      4.01 o
   3 -12   6       33.41       38.44      5.19 o
   4 -12   6       33.01       31.64      4.95 o
   5 -12   6       11.93        9.14      5.23 o
   6 -12   6        1.93        0.13      5.26 o
 -11 -11   6        3.02        4.79      6.54 o
 -10 -11   6        0.40        2.63      5.66 o
  -9 -11   6        2.19        4.06      3.62 o
  -8 -11   6       10.41       14.23      3.33 o
  -7 -11   6        0.44       -0.38      3.34 o
  -6 -11   6        3.99        3.39      3.41 o
  -5 -11   6       36.32       33.98      3.85 o
  -4 -11   6       12.64        9.55      3.32 o
  -3 -11   6       12.18        6.93      3.39 o
  -2 -11   6       11.23       10.01      3.82 o
  -1 -11   6       53.27       55.89      4.04 o
   0 -11   6        0.00        1.01      3.17 o
   1 -11   6        3.33        2.07      3.47 o
   2 -11   6      170.87      178.13      7.07 o
   3 -11   6        0.29        2.80      4.66 o
   4 -11   6       10.26       14.00      5.02 o
   5 -11   6        0.95        3.67      5.24 o
   6 -11   6        2.81        3.58      5.80 o
   7 -11   6        0.59       -5.56      5.94 o
 -12 -10   6        1.43        1.71      7.41 o
 -11 -10   6        0.85       -4.50      6.47 o
 -10 -10   6        2.81        0.68      4.35 o
  -9 -10   6        3.57        0.86      3.20 o
  -8 -10   6       43.32       38.73      3.43 o
  -7 -10   6        0.92        1.64      3.36 o
  -6 -10   6       59.88       58.80      4.10 o
  -5 -10   6       62.38       60.09      3.75 o
  -4 -10   6        0.01       -0.05      2.70 o
  -3 -10   6        0.26        1.90      2.60 o
  -2 -10   6      285.38      273.38      5.60 o
  -1 -10   6       16.56       14.41      2.55 o
   0 -10   6        0.15        0.79      2.50 o
   1 -10   6       39.50       36.67      4.17 o
   2 -10   6        8.94       13.00      4.14 o
   3 -10   6        2.52        1.39      4.02 o
   4 -10   6        9.56       10.06      4.78 o
   5 -10   6       17.91       22.34      5.51 o
   6 -10   6        4.55        5.52      5.46 o
   7 -10   6        1.72        0.59      5.97 o
   8 -10   6        0.78       -0.25      5.96 o
 -12  -9   6        0.68        2.40      7.51 o
 -11  -9   6        3.92        3.40      4.67 o
 -10  -9   6        1.51        1.92      3.61 o
  -9  -9   6       81.27       89.11      3.73 o
  -8  -9   6        8.15        4.52      2.57 o
  -7  -9   6       11.80       13.44      2.49 o
  -6  -9   6       70.52       65.99      3.55 o
  -5  -9   6      557.56      611.77      7.08 o
  -4  -9   6        1.06        1.90      2.38 o
  -3  -9   6       41.36       42.71      2.82 o
  -2  -9   6        3.64        2.31      2.49 o
  -1  -9   6        2.28        1.35      2.29 o
   0  -9   6       10.04       16.17      3.24 o
   1  -9   6       41.61       36.20      4.55 o
   2  -9   6       97.93       92.88      3.91 o
   3  -9   6        6.63        6.59      4.06 o
   4  -9   6        0.27        4.17      4.45 o
   5  -9   6        0.51       -3.95      4.41 o
   6  -9   6       32.45       38.59      5.66 o
   7  -9   6        4.08       10.45      5.58 o
   8  -9   6        6.71        6.57      5.63 o
 -13  -8   6        0.23        3.07      8.20 o
 -12  -8   6        0.03        0.24      5.84 o
 -11  -8   6        4.21       -0.16      4.08 o
 -10  -8   6        0.05        2.65      2.83 o
  -9  -8   6        9.26        9.20      1.96 o
  -8  -8   6        7.38        5.52      2.42 o
  -7  -8   6      101.46       97.03      3.14 o
  -6  -8   6       36.65       38.48      2.31 o
  -5  -8   6      125.87      125.48      3.48 o
  -4  -8   6       96.55       87.81      3.10 o
  -3  -8   6        4.51        1.42      1.88 o
  -2  -8   6      204.04      203.81      3.94 o
  -1  -8   6       15.76       13.37      2.70 o
   0  -8   6        7.21        9.36      2.89 o
   1  -8   6        0.10       -1.12      1.49 o
   2  -8   6      193.10      179.04      4.06 o
   3  -8   6        4.57        3.98      2.64 o
   4  -8   6       21.57       16.45      3.78 o
   5  -8   6      189.30      171.71      7.03 o
   6  -8   6       61.32       60.66      5.99 o
   7  -8   6        0.83       -5.43      5.43 o
   8  -8   6        4.84        6.02      5.34 o
   9  -8   6        3.71       -2.59      6.48 o
 -13  -7   6        0.00       -0.74      6.36 o
 -12  -7   6        0.53       -2.08      5.67 o
 -11  -7   6       13.66        9.53      4.91 o
 -10  -7   6        0.01        0.34      2.30 o
  -9  -7   6       49.97       58.54      2.36 o
  -8  -7   6        0.31       -0.71      1.33 o
  -7  -7   6      133.94      131.18      2.87 o
  -6  -7   6      210.67      209.58      3.40 o
  -5  -7   6      154.22      149.32      2.98 o
  -4  -7   6      184.56      209.49      3.54 o
  -3  -7   6       87.47       84.39      2.35 o
  -2  -7   6        0.44        0.66      1.30 o
  -1  -7   6      230.89      219.89      3.18 o
   0  -7   6      210.31      236.30      5.76 o
   1  -7   6       33.40       27.84      2.19 o
   2  -7   6      460.27      483.26      6.83 o
   3  -7   6      310.39      350.59      5.64 o
   4  -7   6      114.43      108.72      4.16 o
   5  -7   6       82.43       89.04      4.28 o
   6  -7   6       31.14       26.43      4.58 o
   7  -7   6        0.09       -0.69      4.45 o
   8  -7   6        0.09        1.16      4.50 o
   9  -7   6       29.71       26.36      6.02 o
 -14  -6   6        0.07       -1.02      6.82 o
 -13  -6   6        3.26        3.19      6.02 o
 -12  -6   6        3.09        0.91      4.38 o
 -11  -6   6        2.25        4.52      3.79 o
 -10  -6   6       18.25       19.00      2.60 o
  -9  -6   6       23.52       27.69      1.37 o
  -8  -6   6       70.27       59.82      1.87 o
  -7  -6   6       60.52       69.04      1.98 o
  -6  -6   6       97.99      103.38      2.53 o
  -5  -6   6       22.08       19.76      1.54 o
  -4  -6   6      410.21      419.94      3.63 o
  -3  -6   6      117.88      147.31      2.57 o
  -2  -6   6      360.72      385.60      3.93 o
  -1  -6   6      540.13      608.65      5.91 o
   0  -6   6       11.19       10.07      1.97 o
   1  -6   6        6.38        9.03      2.20 o
   2  -6   6        9.35        8.23      2.45 o
   3  -6   6        0.92        0.59      2.68 o
   4  -6   6       22.01       21.76      3.01 o
   5  -6   6       11.51       13.81      3.04 o
   6  -6   6       12.90       18.77      3.80 o
   7  -6   6        5.96       10.18      3.99 o
   8  -6   6        2.16        5.41      4.18 o
   9  -6   6        0.10        1.81      4.47 o
 -14  -5   6        0.12       -0.20      6.08 o
 -13  -5   6        0.01       -4.24      5.14 o
 -12  -5   6        0.40        0.12      4.46 o
 -11  -5   6       15.72       17.50      4.16 o
 -10  -5   6        0.76       -0.97      2.52 o
  -9  -5   6        3.33        2.00      1.65 o
  -8  -5   6       14.05       18.59      1.64 o
  -7  -5   6        5.12        6.53      1.02 o
  -6  -5   6       15.57       18.23      1.44 o
  -5  -5   6       88.29       82.85      2.08 o
  -4  -5   6      714.27      760.41      4.24 o
  -3  -5   6       52.32       48.27      1.42 o
  -2  -5   6       49.57       49.77      2.12 o
  -1  -5   6     1209.03     1313.60      7.56 o
   0  -5   6     1941.82     2152.38     13.00 o
   1  -5   6        1.31        0.99      1.98 o
   2  -5   6      172.95      167.53      3.95 o
   3  -5   6      107.39      102.47      3.90 o
   4  -5   6       84.41       94.12      3.83 o
   5  -5   6        4.19        2.91      2.98 o
   6  -5   6       33.03       30.95      4.02 o
   7  -5   6        2.72        3.88      4.05 o
   8  -5   6        3.44        3.03      3.82 o
   9  -5   6        2.13        3.77      4.31 o
  10  -5   6        0.12        1.48      6.70 o
 -14  -4   6        0.00        3.53      5.89 o
 -13  -4   6        1.60       -3.84      5.44 o
 -12  -4   6        6.65        9.80      4.82 o
 -11  -4   6        7.72       12.71      4.28 o
 -10  -4   6        2.96        6.83      2.70 o
  -9  -4   6       42.42       45.43      2.78 o
  -8  -4   6        0.03       -0.25      1.41 o
  -7  -4   6        9.12       12.32      1.33 o
  -6  -4   6      124.97      142.87      2.14 o
  -5  -4   6      160.93      139.26      2.24 o
  -4  -4   6     1021.36     1049.22      5.95 o
  -3  -4   6        4.32        3.31      1.60 o
  -2  -4   6       64.50       66.38      2.35 o
  -1  -4   6        0.93        0.26      1.83 o
   0  -4   6      190.41      195.51      2.93 o
   1  -4   6       77.63      103.43      2.56 o
   2  -4   6       36.47       33.95      2.38 o
   3  -4   6       12.04       13.43      2.16 o
   4  -4   6        0.43        1.06      2.81 o
   5  -4   6        0.75        0.92      2.83 o
   6  -4   6       12.05        8.50      3.27 o
   7  -4   6       33.18       32.16      4.17 o
   8  -4   6        4.23        4.33      3.99 o
   9  -4   6        0.16        1.09      4.91 o
  10  -4   6        8.05        5.96      6.19 o
 -14  -3   6        0.09        3.59      5.99 o
 -13  -3   6        0.04       -0.33      5.43 o
 -12  -3   6        9.68       13.24      4.92 o
 -11  -3   6        2.24        6.31      3.08 o
 -10  -3   6        8.98        6.04      2.39 o
  -9  -3   6       37.85       37.40      2.59 o
  -8  -3   6        0.50       -0.14      1.35 o
  -7  -3   6       49.62       55.30      1.70 o
  -6  -3   6       97.21      102.55      2.11 o
  -5  -3   6      741.26      848.68      4.45 o
  -4  -3   6       31.91       30.62      1.26 o
  -3  -3   6      258.02      212.29      2.96 o
  -2  -3   6        4.57        8.66      1.80 o
  -1  -3   6        0.11        0.06      1.26 o
   0  -3   6      233.97      258.81      3.59 o
   1  -3   6      114.06       96.34      3.18 o
   2  -3   6      261.81      286.26      3.57 o
   3  -3   6      243.40      255.50      3.42 o
   4  -3   6        8.95        7.43      1.40 o
   5  -3   6       20.41       25.35      2.76 o
   6  -3   6        6.86        8.60      3.43 o
   7  -3   6        7.59        4.32      3.47 o
   8  -3   6        1.45       -0.67      4.01 o
   9  -3   6       19.67       19.39      5.06 o
  10  -3   6       11.39        5.31      6.00 o
 -14  -2   6        0.06       -1.07      5.53 o
 -13  -2   6        4.03        1.34      5.46 o
 -12  -2   6        0.16        2.03      4.74 o
 -11  -2   6        0.64       -0.29      2.93 o
 -10  -2   6       60.77       52.47      2.90 o
  -9  -2   6        2.95        2.46      2.07 o
  -8  -2   6       98.74      104.50      3.39 o
  -7  -2   6        0.70        3.27      1.30 o
  -6  -2   6       14.58       12.41      1.36 o
  -5  -2   6      901.62      929.46      4.27 o
  -4  -2   6      285.84      288.69      2.53 o
  -3  -2   6     1433.07     1612.67      9.66 o
  -2  -2   6        0.05        0.83      1.68 o
  -1  -2   6      461.54      431.45      3.95 o
   0  -2   6       72.52       71.19      2.34 o
   1  -2   6      100.46      110.99      3.30 o
   2  -2   6      861.55      940.27      7.85 o
   3  -2   6      180.07      179.80      3.54 o
   4  -2   6      151.53      127.78      3.51 o
   5  -2   6       74.76       49.14      3.14 o
   6  -2   6      345.50      363.67      6.44 o
   7  -2   6        4.22        5.34      3.67 o
   8  -2   6       79.80       71.01      5.01 o
   9  -2   6        0.26       -1.39      4.71 o
  10  -2   6        0.00       -0.36      5.53 o
 -15  -1   6        0.00        1.50      6.58 o
 -14  -1   6        1.76        0.88      5.73 o
 -13  -1   6        3.66        0.58      5.26 o
 -12  -1   6        5.14        6.11      5.17 o
 -11  -1   6       26.22       22.63      2.96 o
 -10  -1   6        1.45        4.04      1.89 o
  -9  -1   6       22.06       22.42      2.64 o
  -8  -1   6        4.15        3.63      2.28 o
  -7  -1   6      329.31      323.17      4.48 o
  -6  -1   6        3.33        3.96      1.30 o
  -5  -1   6        2.79        3.95      1.19 o
  -4  -1   6      127.12      138.85      2.31 o
  -3  -1   6     1976.16     2214.59     13.42 o
  -2  -1   6       14.46       10.32      1.48 o
  -1  -1   6      981.98     1005.56      5.97 o
   0  -1   6       47.92       46.58      2.27 o
   1  -1   6      293.19      243.08      5.34 o
   2  -1   6      247.37      246.50      4.22 o
   3  -1   6      229.38      260.31      4.86 o
   4  -1   6      258.30      302.27      5.56 o
   5  -1   6        0.68        0.61      2.63 o
   6  -1   6       34.01       28.79      3.29 o
   7  -1   6       29.24       38.09      3.77 o
   8  -1   6      121.90      114.98      6.79 o
   9  -1   6       36.53       33.26      4.92 o
  10  -1   6        3.73        8.74      5.59 o
 -15   0   6        2.15        0.82      7.17 o
 -14   0   6        9.51        6.52      6.27 o
 -13   0   6        0.05        3.50      5.13 o
 -12   0   6        0.01       -3.62      5.31 o
 -11   0   6        0.03       -0.22      1.66 o
 -10   0   6       78.88       74.30      3.11 o
  -9   0   6       10.75       15.76      2.48 o
  -8   0   6      192.06      167.27      4.04 o
  -7   0   6      163.71      153.30      2.31 o
  -6   0   6       13.98       14.06      1.38 o
  -5   0   6      516.34      513.51      5.47 o
  -4   0   6       11.47       11.71      1.64 o
  -3   0   6       18.74       26.22      1.72 o
  -2   0   6     1053.48     1084.08      5.87 o
  -1   0   6      270.56      283.44      3.89 o
   0   0   6        3.67        0.08      1.85 o
   1   0   6     1581.41     1667.19      8.98 o
   2   0   6      910.49      955.81      8.82 o
   3   0   6       24.60       28.66      2.93 o
   4   0   6       81.79       86.91      4.05 o
   5   0   6       15.27       17.08      2.73 o
   6   0   6      119.17      122.59      4.41 o
   7   0   6       73.82       73.26      4.05 o
   8   0   6       21.28       14.25      4.17 o
   9   0   6        0.08        2.41      4.92 o
  10   0   6        0.10       -4.85      6.32 o
 -15   1   6        0.02        3.97      7.31 o
 -14   1   6        0.00       -1.44      5.51 o
 -13   1   6       13.42       20.56      5.55 o
 -12   1   6        0.01       -0.10      5.15 o
 -11   1   6        3.68        7.07      2.17 o
 -10   1   6      213.47      231.03      4.34 o
  -9   1   6       23.03       23.22      2.37 o
  -8   1   6        2.83        4.22      0.92 o
  -7   1   6      233.37      211.96      2.81 o
  -6   1   6       30.56       39.29      1.85 o
  -5   1   6     1444.68     1574.14      9.47 o
  -4   1   6      161.54      149.61      3.01 o
  -3   1   6     4024.57     3994.67     14.97 o
  -2   1   6       13.42       17.68      1.82 o
  -1   1   6       25.93       30.19      2.03 o
   0   1   6        1.30       -0.26      1.23 o
   1   1   6     4410.95     4742.05     27.19 o
   2   1   6      346.36      335.18      4.47 o
   3   1   6      232.52      229.69      4.39 o
   4   1   6      187.38      164.09      4.65 o
   5   1   6       16.13       21.20      2.61 o
   6   1   6       13.87       18.42      2.69 o
   7   1   6        2.65        4.86      3.00 o
   8   1   6        3.00        1.37      4.69 o
   9   1   6       10.88       12.73      5.71 o
  10   1   6       11.82       11.75      6.53 o
 -14   2   6        0.11       -1.33      7.07 o
 -13   2   6        0.24        2.61      5.35 o
 -12   2   6        0.28        2.30      4.15 o
 -11   2   6        0.19        0.82      2.75 o
 -10   2   6       79.45       64.94      3.28 o
  -9   2   6      168.20      160.40      4.40 o
  -8   2   6        6.38        4.52      1.73 o
  -7   2   6      109.68      101.00      2.46 o
  -6   2   6      141.21      171.13      3.05 o
  -5   2   6      336.58      362.93      4.49 o
  -4   2   6      157.51      160.18      3.12 o
  -3   2   6     1083.78     1155.69      6.53 o
  -2   2   6      378.75      416.68      4.97 o
  -1   2   6      491.30      558.05      5.84 o
   0   2   6      440.37      465.22      5.14 o
   1   2   6      240.70      299.47      3.87 o
   2   2   6      446.01      426.48      4.50 o
   3   2   6      232.90      254.20      4.51 o
   4   2   6      125.10      138.45      4.49 o
   5   2   6       92.39       81.77      3.31 o
   6   2   6      237.22      260.70      8.41 o
   7   2   6       64.40       74.82      5.91 o
   8   2   6       35.26       33.20      5.45 o
   9   2   6        0.62        1.30      6.22 o
  10   2   6        1.12       -2.97      5.80 o
 -14   3   6        0.20        7.67      6.99 o
 -13   3   6        0.19       -1.63      5.98 o
 -12   3   6        4.52        1.78      4.36 o
 -11   3   6        0.39        0.88      3.06 o
 -10   3   6        4.27        1.58      1.80 o
  -9   3   6      151.64      145.57      5.22 o
  -8   3   6       47.79       40.81      3.01 o
  -7   3   6      321.80      319.89      4.41 o
  -6   3   6       55.54       42.95      2.12 o
  -5   3   6        7.76        9.31      1.48 o
  -4   3   6       12.00       13.27      1.80 o
  -3   3   6      260.95      257.15      4.04 o
  -2   3   6        7.62        5.55      1.90 o
  -1   3   6        1.69        0.16      1.73 o
   0   3   6        3.07       -0.67      2.76 o
   1   3   6        0.73        1.70      1.15 o
   2   3   6       38.97       26.17      1.87 o
   3   3   6       20.17       14.75      2.50 o
   4   3   6      478.65      471.89     13.69 o
   5   3   6       35.81       37.66      5.71 o
   6   3   6      252.64      265.99      9.25 o
   7   3   6       20.89       21.59      5.35 o
   8   3   6       24.17       29.40      5.97 o
   9   3   6        0.61        1.02      6.11 o
  10   3   6        1.37        1.27      6.61 o
 -14   4   6        1.84        5.04      7.77 o
 -13   4   6        0.46        5.81      6.36 o
 -12   4   6        2.00        0.92      4.38 o
 -11   4   6       14.89       16.87      4.24 o
 -10   4   6        2.99        4.20      2.49 o
  -9   4   6       65.52       70.25      3.49 o
  -8   4   6        6.28        8.59      1.80 o
  -7   4   6       65.37       66.80      2.75 o
  -6   4   6      235.23      248.61      4.01 o
  -5   4   6      228.98      248.63      3.47 o
  -4   4   6      128.68      128.66      2.92 o
  -3   4   6       42.57       40.35      2.02 o
  -2   4   6      286.54      294.20      3.23 o
  -1   4   6      794.59      855.70      7.58 o
   0   4   6      384.52      406.84      4.87 o
   1   4   6        1.12        0.93      2.01 o
   2   4   6      489.58      513.39      9.13 o
   3   4   6       64.98       66.28      3.46 o
   4   4   6        1.96        3.10      2.11 o
   5   4   6       42.33       40.43      4.04 o
   6   4   6       38.10       31.58      5.30 o
   7   4   6        4.15        0.83      4.87 o
   8   4   6       48.76       44.51      6.37 o
   9   4   6        6.98        1.62      7.91 o
  10   4   6        2.33       -5.04      7.73 o
 -14   5   6        0.18        4.12      7.69 o
 -13   5   6        1.81        6.61      6.68 o
 -12   5   6        0.09        6.74      5.76 o
 -11   5   6        4.68        4.77      3.23 o
 -10   5   6        0.00       -1.48      2.67 o
  -9   5   6       55.68       59.87      3.87 o
  -8   5   6       36.60       34.44      1.81 o
  -7   5   6        1.39        0.11      1.59 o
  -6   5   6      379.52      352.07      5.42 o
  -5   5   6      343.11      389.75      4.62 o
  -4   5   6      229.27      246.44      3.83 o
  -3   5   6        2.31        3.33      1.59 o
  -2   5   6      506.12      487.26      4.42 o
  -1   5   6        9.80        8.70      1.36 o
   0   5   6      292.90      304.86      5.01 o
   1   5   6      106.66      105.17      3.89 o
   2   5   6       99.49       97.39      3.86 o
   3   5   6        0.18        0.03      1.47 o
   4   5   6        6.47        6.02      3.05 o
   5   5   6       14.17       13.06      3.55 o
   6   5   6        0.05        1.59      3.83 o
   7   5   6        1.89        3.53      5.25 o
   8   5   6        0.34        0.15      4.74 o
   9   5   6        2.55        0.21      8.20 o
 -14   6   6        0.04        3.66      6.96 o
 -13   6   6        0.90       -5.70      6.39 o
 -12   6   6        0.26        2.49      5.66 o
 -11   6   6       15.90       19.06      3.64 o
 -10   6   6        0.11        1.13      1.99 o
  -9   6   6       30.05       28.26      2.65 o
  -8   6   6        2.13        3.43      1.89 o
  -7   6   6        0.05        0.41      2.27 o
  -6   6   6       48.20       48.35      2.70 o
  -5   6   6        5.78        6.72      1.69 o
  -4   6   6        3.64        3.91      1.86 o
  -3   6   6      355.03      375.21      4.57 o
  -2   6   6        3.63        4.61      1.30 o
  -1   6   6       23.46       23.49      1.55 o
   0   6   6      282.27      297.04      4.98 o
   1   6   6        6.37        9.48      2.10 o
   2   6   6      122.88      150.31      4.11 o
   3   6   6       13.77        9.01      2.50 o
   4   6   6        2.04        2.20      1.60 o
   5   6   6       36.99       44.30      4.17 o
   6   6   6       17.88       19.97      3.98 o
   7   6   6        0.65       -2.41      5.94 o
   8   6   6        3.99       -5.56      5.56 o
   9   6   6        3.67        7.01      7.83 o
 -13   7   6        0.91       -1.49      6.96 o
 -12   7   6        0.87       -2.50      6.76 o
 -11   7   6       11.96       11.58      5.04 o
 -10   7   6       38.58       36.93      3.48 o
  -9   7   6       32.38       33.59      1.83 o
  -8   7   6       11.68       15.03      2.62 o
  -7   7   6        8.68        6.31      2.77 o
  -6   7   6      161.32      163.69      4.62 o
  -5   7   6      159.98      153.76      3.97 o
  -4   7   6        2.80       -0.09      2.42 o
  -3   7   6        0.41        0.43      1.56 o
  -2   7   6       69.33       73.32      2.31 o
  -1   7   6       25.63       18.38      1.91 o
   0   7   6      175.98      182.80      5.83 o
   1   7   6      135.98      118.68      3.48 o
   2   7   6        1.78       -0.15      2.10 o
   3   7   6       41.78       34.36      3.06 o
   4   7   6       32.57       36.14      3.85 o
   5   7   6       39.49       35.30      3.13 o
   6   7   6        6.96        6.44      5.28 o
   7   7   6        2.65        5.50      5.25 o
   8   7   6        0.62       -2.23      6.16 o
   9   7   6       13.60       10.62     12.11 o
 -13   8   6        0.31        2.73      6.18 o
 -12   8   6        6.12        4.30      6.92 o
 -11   8   6        0.88        0.17      4.30 o
 -10   8   6        0.61       -0.08      4.16 o
  -9   8   6        4.96        8.30      3.30 o
  -8   8   6       72.66       66.70      4.07 o
  -7   8   6        0.95        1.28      2.81 o
  -6   8   6      127.08      127.39      4.22 o
  -5   8   6       69.26       65.58      3.06 o
  -4   8   6      115.19      112.83      3.99 o
  -3   8   6        5.19        5.81      1.57 o
  -2   8   6      137.82      131.87      6.79 o
  -1   8   6       87.66       88.45      4.36 o
   0   8   6        3.11        0.52      2.64 o
   1   8   6      177.16      183.22      4.67 o
   2   8   6      263.79      292.43      4.32 o
   3   8   6      150.60      144.36      3.79 o
   4   8   6        4.14       -1.73      3.13 o
   5   8   6       18.57       24.01      4.75 o
   6   8   6        0.10       -2.32      5.82 o
   7   8   6        0.00       -3.60      8.04 o
   8   8   6       12.83       10.06      7.16 o
 -12   9   6        0.30       -0.83      6.47 o
 -11   9   6        3.13        1.77      4.78 o
 -10   9   6        5.24       10.44      4.53 o
  -9   9   6        3.16        7.64      3.19 o
  -8   9   6        0.04        0.68      3.33 o
  -7   9   6        0.51        2.80      2.87 o
  -6   9   6       28.03       31.11      2.65 o
  -5   9   6      146.32      168.92      4.61 o
  -4   9   6      109.63      107.04      3.86 o
  -3   9   6       10.20       12.15      2.90 o
  -2   9   6       25.15       25.91      2.96 o
  -1   9   6        0.28        3.76      3.01 o
   0   9   6       13.52        9.78      2.93 o
   1   9   6        2.85        4.07      3.52 o
   2   9   6       12.15       12.51      2.51 o
   3   9   6      131.89      129.94      5.12 o
   4   9   6       50.83       60.67      6.83 o
   5   9   6       91.75      102.69      8.15 o
   6   9   6        3.37        4.57      7.20 o
   7   9   6        0.16       -1.33      9.03 o
   8   9   6        4.16       10.43      6.68 o
 -12  10   6        2.25       -2.69      6.64 o
 -11  10   6        0.12        4.72      5.52 o
 -10  10   6        1.67        3.75      4.20 o
  -9  10   6        0.26        1.00      3.43 o
  -8  10   6       83.79       79.70      4.69 o
  -7  10   6       17.55       16.23      3.69 o
  -6  10   6        0.01       -3.31      3.36 o
  -5  10   6        0.70       -0.10      3.62 o
  -4  10   6       24.14       29.64      3.40 o
  -3  10   6       12.62       13.97      3.19 o
  -2  10   6       15.52       15.71      2.97 o
  -1  10   6       55.89       45.02      3.08 o
   0  10   6       23.90       32.30      4.50 o
   1  10   6      108.42      120.28      6.46 o
   2  10   6        5.70       -0.63      6.61 o
   3  10   6        7.67        8.82      5.68 o
   4  10   6       53.52       46.56      7.04 o
   5  10   6       42.02       39.50      6.89 o
   6  10   6        0.83       -3.08      6.91 o
   7  10   6        8.62        9.73      9.28 o
 -11  11   6        0.35        4.88      5.76 o
 -10  11   6        0.03       -0.85      4.50 o
  -9  11   6        9.83       10.38      4.39 o
  -8  11   6        0.84       -0.39      3.45 o
  -7  11   6        1.22        5.72      3.59 o
  -6  11   6        0.46        1.65      3.16 o
  -5  11   6        5.00       10.03      3.93 o
  -4  11   6       68.93       72.85      4.66 o
  -3  11   6       65.76       69.71      5.42 o
  -2  11   6       30.66       25.45      4.53 o
  -1  11   6       47.03       53.58      4.41 o
   0  11   6        0.60        5.21      7.03 o
   1  11   6       93.57       89.08      7.94 o
   2  11   6        5.14        9.34      6.92 o
   3  11   6        5.13        6.48      5.76 o
   4  11   6        0.04       -3.21      5.78 o
   5  11   6        9.84       12.93      6.77 o
   6  11   6        0.49        5.57      9.09 o
 -10  12   6        0.60       -3.00      5.45 o
  -9  12   6        0.41        1.00      4.97 o
  -8  12   6        1.39        5.77      4.14 o
  -7  12   6        7.81       11.72      4.39 o
  -6  12   6        1.80       -2.82      4.05 o
  -5  12   6        0.43        3.02      3.96 o
  -4  12   6        2.96        7.81      3.64 o
  -3  12   6       18.50       21.85      4.64 o
  -2  12   6        1.93       -2.84      4.30 o
  -1  12   6       75.06       66.69      5.33 o
   0  12   6       12.46       14.41      6.36 o
   1  12   6        4.81        2.90      6.61 o
   2  12   6       10.44        7.34      6.89 o
   3  12   6        8.91        7.73      5.89 o
   4  12   6        1.42       -1.76      6.00 o
   5  12   6        7.45        5.71      6.59 o
  -9  13   6        0.43        5.82      5.43 o
  -8  13   6        4.74        8.10      4.38 o
  -7  13   6        0.06       -3.02      4.68 o
  -6  13   6        1.91       -0.50      4.34 o
  -5  13   6       17.36        6.64      4.37 o
  -4  13   6        0.14       -3.78      4.62 o
  -3  13   6        1.65        1.91      4.86 o
  -2  13   6        2.73        2.09      5.65 o
  -1  13   6       27.93       26.76      6.54 o
   0  13   6       11.62       12.22      6.79 o
   1  13   6        0.16        0.97      7.26 o
   2  13   6        2.28        2.60      6.91 o
   3  13   6        7.20       13.68      6.19 o
   4  13   6        4.15        6.69      6.45 o
  -7  14   6        6.85        6.93      5.53 o
  -6  14   6        4.65       11.14      5.56 o
  -5  14   6        1.98        7.20      5.40 o
  -4  14   6       13.57       23.25      5.60 o
  -3  14   6        0.04       -2.71      7.05 o
  -2  14   6       16.04       17.87      7.56 o
  -1  14   6        6.31        9.74      6.05 o
   0  14   6        2.99        0.40      7.65 o
   1  14   6        0.00       -2.90      7.19 o
   2  14   6        0.00        2.52      7.43 o
   3  14   6        1.63       -4.66      6.72 o
  -5  15   6        0.20        3.17      7.47 o
  -4  15   6        4.47        9.19      7.32 o
  -3  15   6        0.01       -0.30      8.81 o
  -2  15   6        0.19       -0.19      7.70 o
  -1  15   6        0.11        0.18      7.04 o
   0  15   6        0.00        6.99      7.94 o
  -5 -15   7        1.92        7.46      5.35 o
  -4 -15   7       10.26        8.11      5.10 o
  -3 -15   7        0.37        1.21      4.99 o
  -2 -15   7       24.64       33.35      5.18 o
  -1 -15   7        5.10        7.35      4.83 o
   0 -15   7        5.56        7.33      5.38 o
  -7 -14   7        0.32       -0.55      4.75 o
  -6 -14   7       12.72       18.91      4.70 o
  -5 -14   7        1.33        0.49      4.88 o
  -4 -14   7        2.25        1.43      4.27 o
  -3 -14   7        6.62        4.72      4.09 o
  -2 -14   7        0.52       -0.78      4.14 o
  -1 -14   7        1.54        5.69      4.74 o
   0 -14   7        0.42       -4.46      4.68 o
   1 -14   7       15.64       22.00      5.32 o
   2 -14   7        0.98        2.68      5.89 o
   3 -14   7       20.84       27.64      5.91 o
  -9 -13   7        0.47       -0.37      5.21 o
  -8 -13   7        3.47        2.05      4.91 o
  -7 -13   7        0.05        3.02      4.49 o
  -6 -13   7        0.01       -2.67      4.63 o
  -5 -13   7       14.39        8.41      4.35 o
  -4 -13   7       47.47       46.24      4.50 o
  -3 -13   7        0.74        1.22      3.79 o
  -2 -13   7       12.53       17.74      3.93 o
  -1 -13   7        1.35        4.60      4.45 o
   0 -13   7       20.56       14.14      4.97 o
   1 -13   7        4.42        0.41      4.54 o
   2 -13   7        5.72       10.71      4.85 o
   3 -13   7        1.58       -0.31      4.93 o
   4 -13   7        7.48       11.56      5.53 o
 -10 -12   7        0.01        0.20      6.42 o
  -9 -12   7        2.64        1.41      4.82 o
  -8 -12   7        5.31        5.73      3.95 o
  -7 -12   7        2.43        2.26      3.95 o
  -6 -12   7        3.91        3.91      3.81 o
  -5 -12   7        7.38       12.56      3.58 o
  -4 -12   7       54.49       66.32      4.88 o
  -3 -12   7       29.14       34.00      4.03 o
  -2 -12   7      119.03      114.89      7.01 o
  -1 -12   7        0.02       -0.70      4.31 o
   0 -12   7        1.55        4.17      4.13 o
   1 -12   7        2.51       -0.97      4.00 o
   2 -12   7        1.25        1.26      4.69 o
   3 -12   7        0.50        1.38      4.89 o
   4 -12   7        2.39        6.27      5.31 o
   5 -12   7       10.75       10.05      6.09 o
 -11 -11   7        0.78        3.43      5.92 o
 -10 -11   7        2.56        4.13      5.68 o
  -9 -11   7        1.23       -0.56      3.76 o
  -8 -11   7        0.52        0.96      3.39 o
  -7 -11   7        3.78        1.32      3.70 o
  -6 -11   7       24.05       24.06      4.07 o
  -5 -11   7        5.52        4.05      3.35 o
  -4 -11   7        1.96       -0.46      3.45 o
  -3 -11   7       49.43       55.54      4.33 o
  -2 -11   7       61.90       76.99      5.25 o
  -1 -11   7       17.12       12.70      3.81 o
   0 -11   7       30.57       31.78      4.57 o
   1 -11   7       26.84       25.17      4.56 o
   2 -11   7        0.82        6.86      4.57 o
   3 -11   7       18.79       25.75      4.85 o
   4 -11   7       65.14       69.75      6.04 o
   5 -11   7        4.35        1.41      5.90 o
   6 -11   7        2.43        3.42      5.91 o
 -11 -10   7        0.06        4.20      5.43 o
 -10 -10   7        2.85        3.87      4.59 o
  -9 -10   7       16.17       19.03      3.89 o
  -8 -10   7        3.27        0.16      3.20 o
  -7 -10   7        0.53        3.80      3.41 o
  -6 -10   7      143.71      125.10      5.18 o
  -5 -10   7       59.10       66.40      3.56 o
  -4 -10   7        5.85       10.01      2.89 o
  -3 -10   7       55.29       60.83      2.94 o
  -2 -10   7        0.11       -1.42      3.38 o
  -1 -10   7        2.88        7.97      3.15 o
   0 -10   7      130.97      138.52      5.65 o
   1 -10   7        3.95        5.80      4.56 o
   2 -10   7        4.91        5.25      4.22 o
   3 -10   7       25.54       20.80      4.88 o
   4 -10   7        1.83        2.06      4.55 o
   5 -10   7        6.60        3.25      5.08 o
   6 -10   7        1.43        4.67      5.79 o
   7 -10   7        0.00        6.72      5.91 o
 -12  -9   7        0.99       -3.59      6.50 o
 -11  -9   7        0.41        3.59      5.06 o
 -10  -9   7        0.53       -1.60      3.70 o
  -9  -9   7       50.12       49.40      3.33 o
  -8  -9   7       28.42       27.30      3.06 o
  -7  -9   7      142.05      154.91      3.88 o
  -6  -9   7        2.72        4.00      2.86 o
  -5  -9   7       69.83       63.85      3.34 o
  -4  -9   7        0.01        0.82      2.57 o
  -3  -9   7       62.17       58.50      3.07 o
  -2  -9   7      222.50      217.61      5.20 o
  -1  -9   7      138.22      109.08      4.47 o
   0  -9   7       16.23       18.87      3.50 o
   1  -9   7        0.57        1.99      4.36 o
   2  -9   7       42.25       31.52      4.47 o
   3  -9   7       38.04       49.39      5.01 o
   4  -9   7       68.88       59.30      5.39 o
   5  -9   7       23.95       28.61      5.05 o
   6  -9   7       33.74       44.98      6.48 o
   7  -9   7        9.82        8.06      5.88 o
 -13  -8   7        1.68        0.62      7.57 o
 -12  -8   7        2.72        4.38      5.34 o
 -11  -8   7        0.68        3.05      3.88 o
 -10  -8   7        0.69        0.66      3.24 o
  -9  -8   7       57.18       60.86      3.30 o
  -8  -8   7       17.83       21.20      2.32 o
  -7  -8   7        3.76        5.43      2.23 o
  -6  -8   7       81.08       90.08      3.12 o
  -5  -8   7      108.36      110.26      3.61 o
  -4  -8   7      103.24       99.09      3.37 o
  -3  -8   7        0.25       -2.10      2.20 o
  -2  -8   7       66.11       53.07      3.08 o
  -1  -8   7      292.24      276.53      6.11 o
   0  -8   7      425.55      428.63      8.20 o
   1  -8   7        9.58       12.96      2.51 o
   2  -8   7      148.76      138.77      5.16 o
   3  -8   7       45.26       49.11      4.46 o
   4  -8   7       21.85       14.94      4.26 o
   5  -8   7        5.57        4.48      4.65 o
   6  -8   7        9.27       11.58      4.90 o
   7  -8   7        0.49        0.95      4.87 o
   8  -8   7       14.83       11.99      5.02 o
 -13  -7   7        1.54       -1.00      5.68 o
 -12  -7   7       19.79       18.62      4.97 o
 -11  -7   7        1.07        3.94      4.41 o
 -10  -7   7        0.00       -0.42      2.90 o
  -9  -7   7        0.07        1.03      1.89 o
  -8  -7   7       28.38       30.18      2.10 o
  -7  -7   7       20.51       19.66      2.25 o
  -6  -7   7      349.45      342.76      4.62 o
  -5  -7   7       84.51       89.66      2.60 o
  -4  -7   7        3.68        4.24      1.81 o
  -3  -7   7        6.59        5.44      1.27 o
  -2  -7   7       15.59       15.58      1.86 o
  -1  -7   7        1.88        2.75      2.22 o
   0  -7   7        0.15       -2.04      2.81 o
   1  -7   7        8.06        3.06      3.77 o
   2  -7   7      369.73      396.36      7.77 o
   3  -7   7        3.47        1.69      3.40 o
   4  -7   7      130.85      121.79      5.73 o
   5  -7   7       17.21       18.59      4.17 o
   6  -7   7        7.34       10.52      4.44 o
   7  -7   7        1.60        2.44      4.43 o
   8  -7   7        0.51       -0.91      4.99 o
 -14  -6   7        2.20       -1.13      6.89 o
 -13  -6   7        7.07        6.01      6.83 o
 -12  -6   7        1.28        6.09      4.84 o
 -11  -6   7        1.50        5.09      3.41 o
 -10  -6   7        0.20        0.80      1.97 o
  -9  -6   7        9.10       10.27      1.89 o
  -8  -6   7       49.60       44.61      2.00 o
  -7  -6   7       44.15       38.49      2.03 o
  -6  -6   7       40.49       35.45      2.14 o
  -5  -6   7        2.89        1.38      1.67 o
  -4  -6   7      165.56      156.45      2.38 o
  -3  -6   7      180.44      177.23      3.25 o
  -2  -6   7        3.10        1.83      1.82 o
  -1  -6   7        0.60        4.30      1.90 o
   0  -6   7      124.90      120.44      3.32 o
   1  -6   7        6.28       12.96      3.03 o
   2  -6   7       37.17       38.30      3.12 o
   3  -6   7       34.34       31.17      3.58 o
   4  -6   7       45.36       54.87      3.95 o
   5  -6   7       13.38       10.88      3.81 o
   6  -6   7        1.18        2.10      3.92 o
   7  -6   7        4.31        7.70      4.21 o
   8  -6   7       15.45       15.72      4.75 o
   9  -6   7        0.00        2.34      5.50 o
 -14  -5   7        2.35       -0.62      6.64 o
 -13  -5   7        0.76        4.51      6.36 o
 -12  -5   7        2.79        4.82      4.20 o
 -11  -5   7       35.10       39.31      4.58 o
 -10  -5   7        0.05        0.80      1.93 o
  -9  -5   7       34.85       45.77      2.28 o
  -8  -5   7       20.59       24.30      1.99 o
  -7  -5   7       22.67       30.24      1.93 o
  -6  -5   7       61.69       56.96      2.14 o
  -5  -5   7       16.42       15.76      1.78 o
  -4  -5   7       35.50       33.39      1.77 o
  -3  -5   7      193.27      185.64      2.99 o
  -2  -5   7      849.83      916.45      7.61 o
  -1  -5   7       16.62       18.96      2.49 o
   0  -5   7        0.90       -0.50      1.85 o
   1  -5   7       30.38       29.54      3.40 o
   2  -5   7      247.80      263.58      5.07 o
   3  -5   7        8.69        9.97      3.05 o
   4  -5   7       16.81       15.21      3.19 o
   5  -5   7        1.63        5.04      3.49 o
   6  -5   7        1.40        1.00      4.00 o
   7  -5   7        0.27        2.50      4.22 o
   8  -5   7        6.75        8.64      4.37 o
   9  -5   7        4.25        3.90      6.17 o
 -14  -4   7        0.00        1.38      6.68 o
 -13  -4   7        0.95        2.43      5.25 o
 -12  -4   7        7.65        8.13      4.61 o
 -11  -4   7        5.91        6.50      3.21 o
 -10  -4   7       49.37       56.98      3.68 o
  -9  -4   7        3.26        4.15      1.75 o
  -8  -4   7       27.70       30.52      1.77 o
  -7  -4   7       43.50       36.18      1.83 o
  -6  -4   7        0.46        0.67      1.32 o
  -5  -4   7       92.53       87.76      2.40 o
  -4  -4   7       79.32       65.14      1.71 o
  -3  -4   7       19.72       16.00      1.68 o
  -2  -4   7      183.43      221.59      3.02 o
  -1  -4   7       25.98       19.16      1.49 o
   0  -4   7      215.68      186.00      3.24 o
   1  -4   7       52.95       56.75      2.32 o
   2  -4   7        2.28        0.39      1.96 o
   3  -4   7       12.63       15.07      2.41 o
   4  -4   7        0.19        0.09      3.06 o
   5  -4   7       38.99       32.49      3.75 o
   6  -4   7        5.61        1.97      3.59 o
   7  -4   7       19.49       17.79      4.16 o
   8  -4   7       18.60       11.32      5.37 o
   9  -4   7        1.09        2.02      6.59 o
 -14  -3   7        1.81        6.43      5.84 o
 -13  -3   7        0.43        4.51      5.07 o
 -12  -3   7       19.86       32.22      4.91 o
 -11  -3   7        2.01        2.06      2.82 o
 -10  -3   7      102.54       87.13      4.01 o
  -9  -3   7      141.45      152.48      4.02 o
  -8  -3   7       61.33       67.66      2.13 o
  -7  -3   7       42.26       46.91      1.92 o
  -6  -3   7       10.97       12.87      1.25 o
  -5  -3   7       12.85       14.08      1.21 o
  -4  -3   7        2.21        2.29      1.36 o
  -3  -3   7       19.94       16.84      1.70 o
  -2  -3   7        0.76        0.86      1.89 o
  -1  -3   7      273.87      248.22      3.96 o
   0  -3   7        0.19        0.33      1.75 o
   1  -3   7        4.42        3.18      2.26 o
   2  -3   7        0.32        1.47      2.22 o
   3  -3   7       16.53       15.17      1.91 o
   4  -3   7       33.28       33.15      2.18 o
   5  -3   7      102.28       93.23      3.72 o
   6  -3   7        0.40       -1.56      4.00 o
   7  -3   7        8.05       10.34      4.06 o
   8  -3   7        2.74        1.37      4.97 o
   9  -3   7        0.75        2.62      6.05 o
 -14  -2   7        0.01       -2.80      5.62 o
 -13  -2   7        0.01        1.78      4.88 o
 -12  -2   7        1.21       -0.90      4.54 o
 -11  -2   7        8.98       11.92      2.65 o
 -10  -2   7        1.83        1.85      2.66 o
  -9  -2   7       39.75       35.27      2.78 o
  -8  -2   7      281.43      277.46      4.50 o
  -6  -2   7        7.97        4.66      1.05 o
  -5  -2   7      182.76      174.03      2.33 o
  -4  -2   7       12.81       20.01      1.56 o
  -3  -2   7      441.98      488.47      4.45 o
  -2  -2   7      271.63      266.96      3.87 o
  -1  -2   7       10.36        6.90      1.61 o
   0  -2   7      261.67      278.12      3.93 o
   1  -2   7      600.42      635.37      5.65 o
   2  -2   7       32.27       26.32      2.65 o
   3  -2   7      194.26      186.66      3.95 o
   4  -2   7      190.30      198.75      6.17 o
   5  -2   7       42.00       32.47      2.33 o
   6  -2   7       13.91       10.67      3.75 o
   7  -2   7       10.88        4.14      4.19 o
   8  -2   7       33.51       44.02      5.86 o
   9  -2   7        9.32        8.77      6.39 o
  10  -2   7        5.18       -0.90      6.45 o
 -15  -1   7        0.88        3.03      6.22 o
 -14  -1   7        5.69        3.17      5.74 o
 -13  -1   7        1.04        1.63      5.09 o
 -12  -1   7        0.40        0.76      4.88 o
 -11  -1   7        1.81        0.01      2.37 o
 -10  -1   7       27.75       23.95      2.99 o
  -9  -1   7        0.01        2.92      2.63 o
  -8  -1   7       48.61       48.71      1.92 o
  -7  -1   7      368.59      351.83      4.38 o
  -6  -1   7        1.10        0.30      1.18 o
  -5  -1   7      550.93      562.98      4.59 o
  -4  -1   7      702.51      775.23      5.28 o
  -3  -1   7      203.74      200.01      3.20 o
  -2  -1   7      179.23      218.49      3.51 o
  -1  -1   7      139.01      141.87      3.67 o
   0  -1   7      560.21      572.46      8.02 o
   1  -1   7      322.50      325.91      4.88 o
   2  -1   7       18.13       21.76      2.71 o
   3  -1   7       80.71       88.32      3.54 o
   4  -1   7       59.00       63.49      3.92 o
   5  -1   7      440.01      434.49      7.76 o
   6  -1   7        7.14        9.08      3.63 o
   7  -1   7       49.98       53.90      4.46 o
   8  -1   7        5.03       10.55      5.20 o
   9  -1   7        4.32        4.14      5.42 o
  10  -1   7        0.89       -1.65      6.32 o
 -15   0   7        0.27        1.06      6.39 o
 -14   0   7        5.78       10.14      5.77 o
 -13   0   7        6.81        3.78      5.45 o
 -12   0   7       36.86       46.97      5.66 o
 -11   0   7        0.54        1.91      3.05 o
 -10   0   7       18.41       24.66      2.87 o
  -9   0   7       35.50       33.98      3.11 o
  -8   0   7        0.51        0.22      1.19 o
  -7   0   7      194.14      172.01      2.75 o
  -6   0   7        0.50        2.45      1.22 o
  -5   0   7      151.02      179.21      3.10 o
  -4   0   7       30.19       43.11      2.16 o
  -3   0   7      260.10      269.00      3.64 o
  -2   0   7      261.80      252.20      3.16 o
  -1   0   7       13.97       12.01      2.09 o
   0   0   7      114.89      121.88      3.20 o
   1   0   7      216.68      199.35      3.81 o
   2   0   7      317.13      342.57      5.53 o
   3   0   7       53.24       53.76      3.68 o
   4   0   7        5.83        2.69      2.91 o
   5   0   7        6.26        6.04      3.09 o
   6   0   7        8.37        8.29      3.15 o
   7   0   7       13.78       12.58      4.42 o
   8   0   7       17.64       19.09      4.52 o
   9   0   7        7.08        8.55      5.29 o
  10   0   7        0.12        0.78      7.24 o
 -15   1   7        0.05       -1.33      7.58 o
 -14   1   7        0.13       -3.51      6.03 o
 -13   1   7        6.84        4.63      5.42 o
 -12   1   7        0.25        0.37      4.44 o
 -11   1   7       10.60       14.27      3.41 o
 -10   1   7       38.67       32.94      2.44 o
  -9   1   7        3.01        3.29      0.73 o
  -8   1   7       35.06       32.72      1.62 o
  -7   1   7        0.12        0.38      1.53 o
  -6   1   7        0.02        0.41      1.82 o
  -5   1   7      381.51      384.05      5.02 o
  -4   1   7        0.06        0.16      1.83 o
  -3   1   7      917.13      958.22      7.68 o
  -2   1   7       67.58       77.46      2.68 o
  -1   1   7     1513.76     1695.68      8.95 o
   0   1   7      140.13      122.74      2.49 o
   1   1   7       71.63       68.32      2.42 o
   2   1   7      222.05      239.20      4.03 o
   3   1   7      260.66      290.44      5.48 o
   4   1   7       59.11       61.06      3.86 o
   5   1   7       20.07       24.16      3.50 o
   6   1   7       27.15       26.40      3.24 o
   7   1   7       66.56       71.51      5.82 o
   8   1   7        0.02       -2.64      4.41 o
   9   1   7        0.20       -3.24      5.67 o
 -14   2   7        0.23        6.39      6.52 o
 -13   2   7        2.54        1.36      5.22 o
 -12   2   7        1.32        1.90      4.36 o
 -11   2   7       33.52       36.30      4.39 o
 -10   2   7        2.07        2.05      2.27 o
  -9   2   7        2.50        0.30      1.54 o
  -8   2   7       88.56       68.49      2.44 o
  -7   2   7      349.82      316.39      4.48 o
  -6   2   7        0.29       -1.02      1.97 o
  -5   2   7      150.03      145.84      3.18 o
  -4   2   7      898.30      850.29      7.63 o
  -3   2   7      904.02      901.04      7.67 o
  -2   2   7      513.86      562.95      5.97 o
  -1   2   7        5.72        4.19      1.90 o
   0   2   7        6.13        5.07      2.01 o
   1   2   7       33.77       38.15      2.94 o
   2   2   7       46.02       48.28      2.36 o
   3   2   7      234.47      255.72      5.01 o
   4   2   7      129.15      112.47      4.79 o
   5   2   7        0.84        0.17      3.56 o
   6   2   7       19.96       24.35      4.52 o
   7   2   7        0.00       -0.59      4.80 o
   8   2   7       20.31       18.51      5.38 o
   9   2   7        1.11        2.35      6.87 o
 -14   3   7        0.01        3.41      6.97 o
 -13   3   7        0.15       -1.07      5.35 o
 -12   3   7        0.49       -1.46      4.64 o
 -11   3   7       65.13       61.91      4.97 o
 -10   3   7      104.56      110.97      4.05 o
  -9   3   7       15.70       17.76      2.70 o
  -8   3   7       25.04       22.65      2.16 o
  -7   3   7        0.00       -0.04      1.87 o
  -6   3   7        0.22       -0.26      1.91 o
  -5   3   7        0.01       -0.04      1.62 o
  -4   3   7      377.72      397.90      4.22 o
  -3   3   7       19.05       15.37      1.58 o
  -2   3   7      211.96      208.54      4.05 o
  -1   3   7      512.76      530.85      5.62 o
   0   3   7      235.58      237.40      4.25 o
   1   3   7       89.29      104.81      2.79 o
   2   3   7        2.30        2.22      1.73 o
   3   3   7        6.45       10.07      2.32 o
   4   3   7      274.55      272.79     10.16 o
   5   3   7       31.98       23.52      3.67 o
   6   3   7       93.10       92.32     11.84 o
   7   3   7       78.29       85.80      7.49 o
   8   3   7       36.41       44.90      6.00 o
   9   3   7        0.06        4.65      6.14 o
 -14   4   7        1.50        4.89      7.03 o
 -13   4   7        2.85        7.49      5.73 o
 -12   4   7        8.47        7.05      4.36 o
 -11   4   7        6.42       11.77      5.51 o
 -10   4   7        1.85        0.81      2.94 o
  -9   4   7        0.18       -0.79      2.97 o
  -8   4   7      156.73      159.81      4.19 o
  -7   4   7      248.28      247.65      4.37 o
  -6   4   7       29.11       26.11      2.34 o
  -5   4   7       44.11       42.26      2.21 o
  -4   4   7       10.46        6.85      1.78 o
  -3   4   7      120.95      115.57      2.85 o
  -2   4   7       58.04       68.74      2.26 o
  -1   4   7      134.63      134.26      2.83 o
   0   4   7        9.14        5.66      3.50 o
   1   4   7       88.40       92.14      4.09 o
   2   4   7      149.34      160.29      3.59 o
   3   4   7       21.49       22.93      2.55 o
   4   4   7        0.76       -1.74      2.66 o
   5   4   7       34.94       25.71      4.62 o
   6   4   7       29.50       26.47      4.58 o
   7   4   7        2.11        1.18      5.86 o
   8   4   7        7.81        2.16      5.91 o
   9   4   7        0.29        5.56      6.18 o
 -14   5   7        2.60        2.64      8.12 o
 -13   5   7        2.77       -2.30      6.15 o
 -12   5   7        0.11        3.78      5.63 o
 -11   5   7        2.19       -0.29      4.31 o
 -10   5   7       25.86       21.64      3.36 o
  -9   5   7        0.04       -0.59      1.67 o
  -8   5   7        5.70        9.06      2.61 o
  -7   5   7       23.56       16.18      2.27 o
  -6   5   7       68.73       72.59      3.22 o
  -5   5   7       37.12       36.15      2.62 o
  -4   5   7      107.17      102.86      3.16 o
  -3   5   7      956.60     1041.38      7.24 o
  -2   5   7        8.66       13.01      1.53 o
  -1   5   7      362.08      338.33      5.14 o
   0   5   7      182.37      192.76      4.43 o
   1   5   7        0.10        1.64      2.23 o
   2   5   7       35.60       35.65      3.85 o
   3   5   7        3.53        7.00      2.88 o
   4   5   7      103.67       89.70      3.44 o
   5   5   7       23.98       21.27      4.10 o
   6   5   7       26.55       24.82      4.44 o
   7   5   7       18.93       17.60      4.94 o
   8   5   7        0.36       -5.93      6.12 o
   9   5   7        1.37        1.33      8.08 o
 -14   6   7        0.09        3.45      7.59 o
 -13   6   7        0.90        5.95      6.25 o
 -12   6   7        0.41        0.17      6.28 o
 -11   6   7        0.67       -2.67      4.46 o
 -10   6   7        2.18        6.45      4.24 o
  -9   6   7        0.74       -0.75      2.01 o
  -8   6   7        0.66        1.92      2.90 o
  -7   6   7        5.54        8.67      2.95 o
  -6   6   7        5.76        4.24      2.17 o
  -5   6   7        4.91        4.37      2.25 o
  -4   6   7        7.65       10.12      2.05 o
  -3   6   7        0.49        0.71      1.78 o
  -2   6   7      167.03      177.49      2.80 o
  -1   6   7        0.77        0.66      1.76 o
   0   6   7       58.08       52.46      3.35 o
   1   6   7       61.45       64.29      3.35 o
   2   6   7       87.03       83.49      4.05 o
   3   6   7        0.75        3.12      2.92 o
   4   6   7        7.92        5.04      3.38 o
   5   6   7        1.87        2.44      3.78 o
   6   6   7        0.30       -0.68      5.30 o
   7   6   7        0.14       -0.52      5.52 o
   8   6   7       19.46       27.72      6.68 o
 -13   7   7       11.05       15.75      7.15 o
 -12   7   7        0.28       -1.23      6.21 o
 -11   7   7        0.78       -0.72      4.65 o
 -10   7   7        0.09       -0.61      3.99 o
  -9   7   7        5.05        2.47      1.98 o
  -8   7   7       24.02       19.78      2.94 o
  -7   7   7        0.87        2.52      3.64 o
  -6   7   7        3.73        4.15      2.63 o
  -5   7   7       40.19       35.52      2.78 o
  -4   7   7       31.84       30.59      2.44 o
  -3   7   7      162.05      169.70      3.66 o
  -2   7   7      118.68      101.14      2.26 o
  -1   7   7        2.26        2.22      1.93 o
   0   7   7        4.81        5.02      3.15 o
   1   7   7       78.96       64.06      3.27 o
   2   7   7       87.76       82.81      3.46 o
   3   7   7       10.80       11.20      2.90 o
   4   7   7        0.43        2.63      4.80 o
   5   7   7        9.31        4.78      5.31 o
   6   7   7        0.35        1.22      5.80 o
   7   7   7        3.07        0.18      6.12 o
   8   7   7        0.88        5.37     11.37 o
 -13   8   7        0.01       -4.73      6.98 o
 -12   8   7        4.37       19.69      7.25 o
 -11   8   7        0.14       -0.51      4.81 o
 -10   8   7       15.32       12.89      4.74 o
  -9   8   7        2.64        1.42      3.10 o
  -8   8   7       11.25       11.27      3.59 o
  -7   8   7        1.87        3.59      3.14 o
  -6   8   7       38.34       35.93      3.32 o
  -5   8   7       26.33       24.61      3.70 o
  -4   8   7       37.17       30.43      4.03 o
  -3   8   7       12.73       15.19      2.27 o
  -2   8   7       87.44       89.49      3.58 o
  -1   8   7       72.95       70.31      2.92 o
   0   8   7        0.69        0.96      2.02 o
   1   8   7       20.41       17.53      1.92 o
   2   8   7        3.26        5.31      2.34 o
   3   8   7       37.27       37.44      3.81 o
   4   8   7        4.74        1.21      3.95 o
   5   8   7       18.23       11.40      7.37 o
   6   8   7       12.80       13.49      8.36 o
   7   8   7        0.00        3.01      7.83 o
 -12   9   7        1.84        4.05      6.30 o
 -11   9   7        1.97       -4.84      5.44 o
 -10   9   7        7.68        9.04      4.93 o
  -9   9   7       13.60        6.98      3.84 o
  -8   9   7        0.13       -0.81      3.74 o
  -7   9   7       25.51       31.34      4.33 o
  -6   9   7       21.74       15.64      4.04 o
  -5   9   7       67.64       71.52      4.49 o
  -4   9   7       10.49        9.41      2.27 o
  -3   9   7      157.96      167.56      7.58 o
  -2   9   7        0.87        2.55      3.70 o
  -1   9   7       23.18       24.21      3.57 o
   0   9   7        0.06        0.78      3.06 o
   1   9   7        1.85       -0.23      2.08 o
   2   9   7       28.47       26.35      5.74 o
   3   9   7        3.11        0.88      5.41 o
   4   9   7        9.55        8.93      5.80 o
   5   9   7        4.71        9.38      7.81 o
   6   9   7        0.11        0.04      7.64 o
   7   9   7       10.91       13.24      8.69 o
 -11  10   7        0.13        2.00      5.71 o
 -10  10   7       14.35       18.10      5.49 o
  -9  10   7        0.83        3.55      4.92 o
  -8  10   7        8.17        9.76      4.17 o
  -7  10   7        5.10        4.47      3.89 o
  -6  10   7       13.81        8.20      4.71 o
  -5  10   7      109.63      106.55      6.34 o
  -4  10   7        0.01        1.50      3.69 o
  -3  10   7       52.82       55.36      7.54 o
  -2  10   7       60.43       65.03      5.67 o
  -1  10   7        6.43        6.02      4.38 o
   0  10   7        0.03       -4.94      7.17 o
   1  10   7       21.96       21.59      7.38 o
   2  10   7        0.71        5.01      5.37 o
   3  10   7        2.55        0.83      5.39 o
   4  10   7        0.05       -1.77      5.78 o
   5  10   7        7.11        6.00      6.55 o
   6  10   7        0.08        3.59     10.47 o
 -11  11   7        1.36        3.41      6.82 o
 -10  11   7        5.75       10.24      5.67 o
  -9  11   7       14.04       17.08      4.89 o
  -8  11   7        0.02       -0.79      3.83 o
  -7  11   7        5.40        5.25      4.43 o
  -6  11   7        0.36       -0.71      4.04 o
  -5  11   7        0.11        0.59      3.92 o
  -4  11   7        1.86        0.80      4.40 o
  -3  11   7       17.15       21.39      6.49 o
  -2  11   7       68.93       75.51      8.47 o
  -1  11   7       44.66       40.79      7.76 o
   0  11   7        0.55       -0.78      6.85 o
   1  11   7        9.81        9.52      7.54 o
   2  11   7        0.08        0.00      5.92 o
   3  11   7        8.29        3.84      6.51 o
   4  11   7        2.92        3.91      6.69 o
   5  11   7        0.38        0.38      6.93 o
 -10  12   7        0.01        4.10      5.87 o
  -9  12   7        4.29       -2.74      5.83 o
  -8  12   7        0.29       -4.20      5.60 o
  -7  12   7        1.34        7.89      4.70 o
  -6  12   7        0.80        1.11      4.21 o
  -5  12   7       22.91       28.63      4.87 o
  -4  12   7        0.02        1.69      4.61 o
  -3  12   7       21.80       19.81      5.98 o
  -2  12   7        0.21       -3.01      6.45 o
  -1  12   7      160.65      174.92     12.64 o
   0  12   7        0.80       -0.96      6.59 o
   1  12   7        0.89        0.51      6.82 o
   2  12   7        0.01       -4.23      5.84 o
   3  12   7        0.25        2.96      5.95 o
   4  12   7        0.02        6.22      6.71 o
  -8  13   7        0.81       -2.74      5.88 o
  -7  13   7        0.01       -1.44      5.00 o
  -6  13   7        3.13        2.68      4.53 o
  -5  13   7        9.87       13.44      5.16 o
  -4  13   7        5.55        4.49      5.51 o
  -3  13   7        2.49       -6.08      6.08 o
  -2  13   7        9.11       15.73      5.71 o
  -1  13   7        0.75       -2.71      7.16 o
   0  13   7        1.25       -1.14      7.60 o
   1  13   7        0.58        6.51      6.61 o
   2  13   7        0.31        4.49      5.89 o
   3  13   7        0.37        1.24      8.21 o
  -7  14   7        0.10       -5.71      8.39 o
  -6  14   7        0.20       -1.70      5.78 o
  -5  14   7       21.75       25.02      7.02 o
  -4  14   7        3.40        9.03      8.41 o
  -3  14   7        0.45        4.43      8.34 o
  -2  14   7       10.49       19.70      8.28 o
  -1  14   7        3.01        2.89      7.71 o
   0  14   7       10.73        6.98      8.60 o
   1  14   7        9.51       10.58      8.25 o
  -6 -14   8        4.93        4.92      5.58 o
  -5 -14   8        8.44       17.22      5.13 o
  -4 -14   8       21.37       27.91      5.35 o
  -3 -14   8        2.85        1.75      4.71 o
  -2 -14   8        2.14       -1.76      4.80 o
  -1 -14   8        5.01        8.00      5.16 o
   0 -14   8        2.05        4.87      5.26 o
   1 -14   8        7.76        1.32      5.36 o
  -8 -13   8        0.06       -4.13      5.33 o
  -7 -13   8        0.01       -4.03      4.87 o
  -6 -13   8        1.27        3.27      5.10 o
  -5 -13   8        8.44        6.46      4.70 o
  -4 -13   8        2.18        2.63      4.47 o
  -3 -13   8        0.27       -0.62      4.38 o
  -2 -13   8       35.65       34.75      5.41 o
  -1 -13   8        0.42       -0.76      5.34 o
   0 -13   8        8.16       11.81      5.13 o
   1 -13   8        0.47       -0.43      4.94 o
   2 -13   8        8.24       13.65      5.42 o
   3 -13   8        5.86       14.13      6.03 o
  -9 -12   8        0.43        4.69      5.04 o
  -8 -12   8        2.79        3.49      4.72 o
  -7 -12   8        4.53        9.47      4.76 o
  -6 -12   8        8.07        9.97      4.38 o
  -5 -12   8       20.12       19.67      4.54 o
  -4 -12   8        0.94        1.05      4.41 o
  -3 -12   8       34.34       36.70      5.21 o
  -2 -12   8       22.65       25.67      5.25 o
  -1 -12   8        6.69        8.19      4.69 o
   0 -12   8       85.46       93.11      6.13 o
   1 -12   8       25.24       31.77      4.98 o
   2 -12   8        0.12        2.79      5.38 o
   3 -12   8        2.08        2.97      4.99 o
   4 -12   8        0.83        8.30      5.95 o
 -10 -11   8        0.51        2.53      4.76 o
  -9 -11   8        1.15        2.67      4.27 o
  -8 -11   8        1.12        0.90      4.40 o
  -7 -11   8       10.88       14.72      4.41 o
  -6 -11   8        0.06       -0.60      3.28 o
  -5 -11   8        1.10        0.45      3.43 o
  -4 -11   8       22.83       29.53      3.81 o
  -3 -11   8        4.00        4.15      3.29 o
  -2 -11   8        7.10        8.59      4.52 o
  -1 -11   8        2.88        0.72      3.95 o
   0 -11   8       59.90       53.79      5.50 o
   1 -11   8        2.63        2.39      4.82 o
   2 -11   8        2.96       -0.98      4.79 o
   3 -11   8        2.91       10.81      5.21 o
   4 -11   8        0.97       -0.76      5.07 o
   5 -11   8        0.00       -1.41      6.12 o
 -11 -10   8        1.46        4.38      5.43 o
 -10 -10   8        9.83       13.79      5.29 o
  -9 -10   8        1.13       -2.30      3.82 o
  -8 -10   8        0.40        1.39      3.88 o
  -7 -10   8        8.24        7.07      3.57 o
  -6 -10   8       12.83       13.86      3.63 o
  -5 -10   8        0.03        1.33      3.00 o
  -4 -10   8        8.23        6.52      2.85 o
  -3 -10   8       24.64       25.02      3.77 o
  -2 -10   8        8.90       10.59      3.48 o
  -1 -10   8       71.00       70.68      5.29 o
   0 -10   8       13.69       19.10      4.56 o
   1 -10   8        3.63        1.39      4.74 o
   2 -10   8       24.76       18.15      4.86 o
   3 -10   8       23.03       16.49      4.87 o
   4 -10   8       13.08       10.39      5.39 o
   5 -10   8        1.77       -2.55      5.36 o
   6 -10   8        0.46       -2.28      5.51 o
 -12  -9   8        0.43       -2.93      6.17 o
 -11  -9   8        1.34        6.17      5.15 o
 -10  -9   8        9.30       11.33      4.90 o
  -9  -9   8        0.40       -0.22      3.11 o
  -8  -9   8        1.30       -1.63      3.05 o
  -7  -9   8      170.22      132.99      5.10 o
  -6  -9   8       67.97       63.20      3.83 o
  -5  -9   8       21.16       20.14      2.92 o
  -4  -9   8       65.33       84.56      3.52 o
  -3  -9   8       13.31       15.60      2.95 o
  -2  -9   8        0.35        0.45      2.93 o
  -1  -9   8       39.74       40.65      3.89 o
   0  -9   8      125.63      130.57      5.60 o
   1  -9   8        2.31        4.30      4.73 o
   2  -9   8        0.08        0.12      4.63 o
   3  -9   8        7.00        8.89      4.47 o
   4  -9   8        0.74        4.04      5.02 o
   5  -9   8       11.32        9.15      5.57 o
   6  -9   8        0.03       -2.20      5.84 o
   7  -9   8       11.21        4.95      5.99 o
 -13  -8   8        0.00        2.01      5.70 o
 -12  -8   8        0.01       -1.90      5.50 o
 -11  -8   8        0.19        2.50      4.71 o
 -10  -8   8        8.06       14.59      3.54 o
  -9  -8   8       27.76       28.09      3.47 o
  -8  -8   8        9.76        7.12      2.88 o
  -7  -8   8       42.58       46.81      3.18 o
  -6  -8   8       11.43       10.71      2.52 o
  -5  -8   8       28.82       31.92      2.94 o
  -4  -8   8      214.42      197.64      3.74 o
  -3  -8   8      175.39      192.32      3.33 o
  -2  -8   8      103.40      123.31      3.43 o
  -1  -8   8       11.22       14.18      3.27 o
   0  -8   8       19.02       25.67      4.02 o
   1  -8   8       70.13       71.69      5.52 o
   2  -8   8       45.29       37.93      4.67 o
   3  -8   8       28.89       21.42      3.98 o
   4  -8   8       83.02       84.23      5.49 o
   5  -8   8        3.37        2.50      4.52 o
   6  -8   8        1.84        3.55      5.00 o
   7  -8   8        0.63       -0.84      5.34 o
 -13  -7   8        2.18        2.82      5.26 o
 -12  -7   8        0.97        3.41      4.69 o
 -11  -7   8        8.11        9.51      4.15 o
 -10  -7   8       17.72       14.73      3.20 o
  -9  -7   8        0.00       -0.05      1.61 o
  -8  -7   8        0.24        1.02      1.91 o
  -7  -7   8      123.20      138.41      3.65 o
  -6  -7   8      529.96      553.59      6.20 o
  -5  -7   8       58.39       55.32      2.85 o
  -4  -7   8      282.14      273.22      3.84 o
  -3  -7   8      120.85      115.40      2.59 o
  -2  -7   8        1.82        2.12      2.35 o
  -1  -7   8       14.29       13.74      2.57 o
   0  -7   8      195.19      186.89      5.08 o
   1  -7   8       10.42        6.22      4.03 o
   2  -7   8      136.45      122.74      5.81 o
   3  -7   8       28.75       27.97      4.36 o
   4  -7   8       44.79       44.97      4.60 o
   5  -7   8        4.85        3.72      3.99 o
   6  -7   8        0.96        0.75      4.37 o
   7  -7   8       41.52       40.54      5.84 o
   8  -7   8        2.72        0.82      5.71 o
 -13  -6   8       10.93        8.95      5.72 o
 -12  -6   8        1.12        1.84      4.74 o
 -11  -6   8       11.07       12.87      4.68 o
 -10  -6   8        0.70       -0.33      2.75 o
  -9  -6   8        1.69        2.53      2.47 o
  -8  -6   8       19.77       17.58      1.85 o
  -7  -6   8        0.70        0.22      2.02 o
  -6  -6   8        9.02        8.58      2.10 o
  -5  -6   8       42.66       35.59      2.17 o
  -4  -6   8       52.88       44.71      1.91 o
  -3  -6   8       11.66       13.37      1.94 o
  -2  -6   8        1.96        2.49      2.14 o
  -1  -6   8      125.74      130.19      4.05 o
   0  -6   8        9.72        9.28      2.24 o
   1  -6   8        0.37       -1.61      3.27 o
   2  -6   8      215.15      224.72      5.75 o
   3  -6   8       30.54       22.21      3.54 o
   4  -6   8        0.00       -0.54      3.79 o
   5  -6   8        1.07       -2.11      4.03 o
   6  -6   8        0.06       -0.15      4.55 o
   7  -6   8        6.69        3.08      4.58 o
   8  -6   8        4.17       -0.54      5.33 o
 -14  -5   8        0.52        4.20      6.81 o
 -13  -5   8        0.03        3.68      5.19 o
 -12  -5   8        0.24       -1.23      5.26 o
 -11  -5   8        4.59        8.98      3.29 o
 -10  -5   8       45.05       35.52      2.62 o
  -9  -5   8       10.25        8.10      1.98 o
  -8  -5   8        1.24        1.47      1.87 o
  -7  -5   8       43.50       39.60      1.96 o
  -6  -5   8      156.43      145.61      3.28 o
  -5  -5   8        6.69        8.57      1.84 o
  -4  -5   8       87.62       82.09      1.98 o
  -3  -5   8      132.00      125.40      3.14 o
  -2  -5   8      175.99      162.87      3.78 o
  -1  -5   8        1.49        1.19      1.85 o
   0  -5   8      112.10      106.29      3.22 o
   1  -5   8       63.63       67.13      3.61 o
   2  -5   8       94.64       79.78      3.68 o
   3  -5   8        4.67        2.08      2.63 o
   4  -5   8        0.89        2.44      3.61 o
   5  -5   8        0.83        0.50      3.54 o
   6  -5   8        3.86        6.03      4.22 o
   7  -5   8        0.88        3.03      4.40 o
   8  -5   8        0.01       -1.16      5.71 o
 -14  -4   8        0.06       -1.08      5.99 o
 -13  -4   8        0.07        4.03      4.63 o
 -12  -4   8        0.59        1.15      4.62 o
 -11  -4   8       19.06       17.62      3.50 o
 -10  -4   8        7.11        8.09      2.73 o
  -9  -4   8       41.73       40.08      2.46 o
  -8  -4   8       46.83       49.25      2.27 o
  -7  -4   8        2.88        1.19      1.76 o
  -6  -4   8       29.80       40.39      1.86 o
  -5  -4   8        0.85        0.43      1.86 o
  -4  -4   8       78.92       75.11      2.55 o
  -3  -4   8      297.36      338.03      4.66 o
  -2  -4   8      310.56      299.34      4.25 o
  -1  -4   8       24.25       20.78      1.89 o
   0  -4   8       16.65       11.31      2.03 o
   1  -4   8        0.03        0.98      2.23 o
   2  -4   8       27.32       28.51      1.95 o
   3  -4   8        2.65        1.42      2.41 o
   4  -4   8       19.25       15.74      3.72 o
   5  -4   8       28.21       30.05      4.17 o
   6  -4   8        2.43        3.59      4.09 o
   7  -4   8        0.84        2.45      4.12 o
   8  -4   8        1.30        3.11      5.72 o
 -14  -3   8        0.15       -4.28      6.79 o
 -13  -3   8        0.26        1.08      4.76 o
 -12  -3   8        5.68        7.21      4.55 o
 -11  -3   8        2.89        5.01      3.16 o
 -10  -3   8       54.71       43.55      3.19 o
  -9  -3   8      116.51      108.68      2.67 o
  -8  -3   8      140.19      113.27      2.96 o
  -7  -3   8      273.27      255.19      3.71 o
  -6  -3   8      175.33      184.59      2.51 o
  -5  -3   8       27.20       22.36      1.64 o
  -4  -3   8       12.22       11.35      1.82 o
  -3  -3   8        9.04       11.42      1.84 o
  -2  -3   8        9.64        3.81      2.07 o
  -1  -3   8      298.85      340.45      4.60 o
   0  -3   8      162.62      163.34      3.70 o
   1  -3   8        9.05        4.43      2.44 o
   2  -3   8       80.49       76.84      3.73 o
   3  -3   8       45.43       41.76      2.73 o
   4  -3   8        0.95        1.66      2.14 o
   5  -3   8       54.60       51.86      4.44 o
   6  -3   8        3.53        1.85      4.25 o
   7  -3   8       75.51       86.18      5.95 o
   8  -3   8       21.54       22.83      5.19 o
   9  -3   8        0.19       11.14      7.22 o
 -14  -2   8        0.83        2.32      5.85 o
 -13  -2   8        0.54        2.80      5.28 o
 -12  -2   8        2.74       -0.27      5.12 o
 -11  -2   8        0.25        1.86      3.22 o
 -10  -2   8       49.13       38.59      3.55 o
  -9  -2   8        4.73        6.32      1.25 o
  -8  -2   8        0.00       -0.40      1.74 o
  -7  -2   8       76.26       63.99      2.21 o
  -6  -2   8        3.42        1.72      1.29 o
  -5  -2   8      260.35      257.04      2.92 o
  -4  -2   8       94.51       89.44      2.63 o
  -3  -2   8       63.94       55.29      2.27 o
  -2  -2   8      364.47      394.46      5.17 o
  -1  -2   8        9.78        8.35      1.98 o
   0  -2   8       20.70       19.44      2.46 o
   1  -2   8      268.56      271.52      4.87 o
   2  -2   8        9.67        8.62      2.89 o
   3  -2   8      200.23      188.91      4.85 o
   4  -2   8      746.09      827.52     10.20 o
   5  -2   8        9.38       11.16      4.30 o
   6  -2   8       41.91       41.39      4.55 o
   7  -2   8       24.42       28.09      5.72 o
   8  -2   8        7.59       12.68      5.50 o
   9  -2   8        0.37        0.30      6.79 o
 -14  -1   8        0.40        0.24      6.28 o
 -13  -1   8        0.02       -1.14      5.36 o
 -12  -1   8        0.56       -2.82      4.39 o
 -11  -1   8        1.09        2.40      3.28 o
 -10  -1   8        0.55        1.35      2.80 o
  -9  -1   8        1.33        0.43      1.14 o
  -8  -1   8       26.74       26.25      1.73 o
  -7  -1   8      193.41      178.74      3.27 o
  -6  -1   8      332.19      346.41      3.51 o
  -5  -1   8      190.28      192.95      3.21 o
  -4  -1   8      367.34      380.09      3.79 o
  -3  -1   8      232.50      222.35      3.65 o
  -2  -1   8        6.78        8.00      1.70 o
  -1  -1   8       14.53       15.07      2.66 o
   0  -1   8        0.31        2.62      2.46 o
   1  -1   8      273.20      295.84      5.49 o
   2  -1   8        0.18        2.84      2.63 o
   3  -1   8        6.71        6.95      3.84 o
   4  -1   8       56.74       54.64      4.25 o
   5  -1   8       84.64       86.51      5.72 o
   6  -1   8       50.84       45.33      4.51 o
   7  -1   8       32.96       26.11      5.06 o
   8  -1   8        3.26        4.45      5.24 o
   9  -1   8        4.23        4.61      6.33 o
 -15   0   8        1.15       -1.26      6.69 o
 -14   0   8        2.93        5.48      6.10 o
 -13   0   8        3.55        3.43      4.79 o
 -12   0   8        1.63        8.19      4.52 o
 -11   0   8        4.10        7.25      3.53 o
 -10   0   8       26.41       28.15      3.11 o
  -9   0   8      102.20      104.63      2.34 o
  -8   0   8        7.44        8.64      1.75 o
  -7   0   8       13.04       12.52      1.91 o
  -6   0   8       16.01       12.78      2.10 o
  -5   0   8      280.12      327.35      4.17 o
  -4   0   8      261.00      237.18      4.17 o
  -3   0   8       54.94       50.16      2.03 o
  -2   0   8       98.17       87.16      2.20 o
  -1   0   8       11.45        4.33      2.15 o
   0   0   8       77.31       78.58      3.10 o
   1   0   8      262.25      272.05      5.35 o
   2   0   8       29.27       24.62      2.88 o
   3   0   8      571.97      571.04      7.24 o
   4   0   8       73.00       68.83      4.06 o
   5   0   8       28.53       20.53      4.14 o
   6   0   8       86.33       75.27      4.91 o
   7   0   8       16.22       17.07      4.82 o
   8   0   8        2.89        5.94      4.75 o
   9   0   8        0.27       -1.53      6.75 o
 -14   1   8        4.54        5.43      5.99 o
 -13   1   8        0.41       -0.31      4.83 o
 -12   1   8        3.83       10.00      5.40 o
 -11   1   8        1.61        1.98      3.50 o
 -10   1   8        0.02       -0.21      3.41 o
  -9   1   8       49.96       45.66      1.83 o
  -8   1   8       87.86       72.88      2.50 o
  -7   1   8       74.84       74.42      2.66 o
  -6   1   8       14.55       15.80      2.31 o
  -5   1   8      319.85      298.70      4.61 o
  -4   1   8        9.36        9.75      2.09 o
  -3   1   8       12.61        6.80      1.86 o
  -2   1   8        1.83        2.07      1.92 o
  -1   1   8       19.62       19.75      2.90 o
   0   1   8       28.52       26.30      1.74 o
   1   1   8       28.26       23.57      2.11 o
   2   1   8      183.47      196.64      3.93 o
   3   1   8       12.67        9.46      2.51 o
   4   1   8        4.25        4.95      3.11 o
   5   1   8        0.62        1.13      4.19 o
   6   1   8       11.81        5.58      4.61 o
   7   1   8        7.62        8.82      4.66 o
   8   1   8        6.31        5.39      4.80 o
   9   1   8        0.02       -4.31      6.39 o
 -14   2   8        0.00       -3.42      6.90 o
 -13   2   8        5.64        7.61      5.09 o
 -12   2   8        3.27        4.02      5.31 o
 -11   2   8       11.69       14.32      3.79 o
 -10   2   8        6.98        9.53      1.45 o
  -9   2   8       69.06       59.12      2.64 o
  -8   2   8       52.82       56.22      2.78 o
  -7   2   8       77.91       80.88      3.27 o
  -6   2   8        3.52        3.79      1.40 o
  -5   2   8      799.90      767.69      8.71 o
  -4   2   8       49.67       55.70      2.98 o
  -3   2   8      123.58      126.93      3.71 o
  -2   2   8        9.92       10.92      2.25 o
  -1   2   8       17.22       20.46      2.36 o
   0   2   8        9.38        5.33      2.31 o
   1   2   8       28.80       27.27      2.22 o
   2   2   8       54.86       48.00      2.90 o
   3   2   8       48.43       40.43      2.83 o
   4   2   8       62.98       67.06      4.12 o
   5   2   8       57.74       49.00      4.50 o
   6   2   8       50.93       49.98      5.50 o
   7   2   8        9.66        8.46      6.24 o
   8   2   8        1.28        8.35      5.82 o
   9   2   8        0.00        5.31      6.26 o
 -14   3   8        5.95        8.25      6.42 o
 -13   3   8        0.63       -5.18      5.18 o
 -12   3   8        7.60       12.48      4.90 o
 -11   3   8        0.05       -0.30      3.17 o
 -10   3   8        3.09        3.66      2.67 o
  -9   3   8      351.38      362.55      5.27 o
  -8   3   8       71.10       57.54      3.16 o
  -7   3   8       49.94       49.82      3.28 o
  -6   3   8        0.10       -0.17      1.60 o
  -5   3   8      256.05      233.92      3.76 o
  -4   3   8        0.09       -0.62      1.60 o
  -3   3   8       83.36       90.78      3.30 o
  -2   3   8      290.53      302.91      4.81 o
  -1   3   8        6.93        5.89      2.71 o
   0   3   8        0.25        0.34      2.45 o
   1   3   8        5.66        8.72      1.91 o
   2   3   8      433.92      444.63      5.81 o
   3   3   8       61.29       58.54      3.36 o
   4   3   8      282.47      301.71      6.18 o
   5   3   8       24.04       27.52      5.92 o
   6   3   8        8.14        7.63      5.06 o
   7   3   8        1.99        3.54      4.68 o
   8   3   8        0.12       -3.16      5.12 o
 -14   4   8        1.60        0.48      6.54 o
 -13   4   8        2.15        3.03      6.03 o
 -12   4   8        1.60       -3.88      6.00 o
 -11   4   8       15.41       15.70      4.27 o
 -10   4   8        4.14        6.00      3.29 o
  -9   4   8       25.34       31.66      2.72 o
  -8   4   8       12.34       10.98      2.55 o
  -7   4   8       29.40       32.30      2.75 o
  -6   4   8      229.66      241.38      4.31 o
  -5   4   8       57.07       62.09      2.83 o
  -4   4   8       74.37       74.58      2.94 o
  -3   4   8        3.14        3.73      1.25 o
  -2   4   8        0.32       -0.05      1.83 o
  -1   4   8       11.27       13.75      1.97 o
   0   4   8        0.50        1.10      3.86 o
   1   4   8       46.29       46.59      3.69 o
   2   4   8        8.67        7.26      3.16 o
   3   4   8       98.65      102.19      4.02 o
   4   4   8        0.08       -0.49      3.33 o
   5   4   8        0.05        1.71      4.82 o
   6   4   8       62.57       57.15      5.78 o
   7   4   8       14.77       10.97      5.23 o
   8   4   8        0.41        3.37      6.72 o
 -14   5   8        2.21        5.17      6.90 o
 -13   5   8        0.93        0.94      6.57 o
 -12   5   8        6.67        4.66      5.65 o
 -11   5   8       12.24       14.47      5.76 o
 -10   5   8        0.04        0.90      3.53 o
  -9   5   8        1.23        1.71      2.47 o
  -8   5   8      106.41      124.53      4.86 o
  -7   5   8        6.62        1.56      2.61 o
  -6   5   8        1.96        0.21      2.16 o
  -5   5   8       73.88       63.28      3.23 o
  -4   5   8        1.82        7.83      2.47 o
  -3   5   8       11.99       13.00      1.92 o
  -2   5   8       70.90       73.52      2.25 o
  -1   5   8      121.58      140.83      4.26 o
   0   5   8        4.17        8.17      3.00 o
   1   5   8        6.20        7.07      3.03 o
   2   5   8       19.25       20.55      3.92 o
   3   5   8       20.80       19.10      2.13 o
   4   5   8        6.11        3.75      4.67 o
   5   5   8        9.13        5.96      4.58 o
   6   5   8        0.84        0.79      4.66 o
   7   5   8        4.82        0.36      6.25 o
   8   5   8        0.01        2.18      7.93 o
 -13   6   8        3.99        4.78      6.59 o
 -12   6   8        5.67       11.21      5.83 o
 -11   6   8        0.50        1.27      5.68 o
 -10   6   8        0.11        0.54      4.03 o
  -9   6   8        0.02        0.07      2.71 o
  -8   6   8        7.07        2.68      2.99 o
  -7   6   8       41.15       48.27      3.33 o
  -6   6   8       12.01       11.87      2.67 o
  -5   6   8       17.63       14.28      2.61 o
  -4   6   8       73.44       72.75      3.49 o
  -3   6   8       53.33       56.43      2.47 o
  -2   6   8        2.26        0.92      1.32 o
  -1   6   8        3.22        2.78      2.09 o
   0   6   8       14.50       12.49      2.58 o
   1   6   8       11.84       14.62      4.41 o
   2   6   8        5.83        2.33      3.88 o
   3   6   8        1.31        0.48      6.29 o
   4   6   8        2.57        0.47      3.93 o
   5   6   8        0.47       -0.14      3.96 o
   6   6   8        9.82        6.83      5.34 o
   7   6   8        0.92       -0.26      6.31 o
   8   6   8        0.62       -5.87     11.29 o
 -13   7   8        0.00        0.97      6.29 o
 -12   7   8        2.53        2.00      5.96 o
 -11   7   8        5.50        8.86      5.75 o
 -10   7   8        0.18        0.04      4.57 o
  -9   7   8        4.72        5.89      3.61 o
  -8   7   8       20.15       22.46      3.71 o
  -7   7   8        7.56        5.21      3.51 o
  -6   7   8        0.20        1.03      2.51 o
  -5   7   8       17.61       16.79      2.73 o
  -4   7   8       99.59      118.40      4.78 o
  -3   7   8      126.93      132.17      3.07 o
  -2   7   8       46.77       40.30      2.49 o
  -1   7   8       99.70      108.43      3.42 o
   0   7   8      140.41      144.61      7.06 o
   1   7   8       11.27        6.88      3.21 o
   2   7   8       47.78       49.56      3.80 o
   3   7   8        9.67       14.36      4.70 o
   4   7   8        3.11        3.76      5.19 o
   5   7   8        1.91       -0.48      5.47 o
   6   7   8        7.67        7.03      6.52 o
   7   7   8       10.07        9.40      7.23 o
 -13   8   8        0.55        5.56      6.33 o
 -12   8   8        2.36        1.68      6.02 o
 -11   8   8        4.36        3.74      5.49 o
 -10   8   8        5.24        4.95      4.70 o
  -9   8   8        2.44        0.59      4.84 o
  -8   8   8       40.69       41.45      4.90 o
  -7   8   8        8.08       11.55      4.09 o
  -6   8   8        2.44       -0.53      4.01 o
  -5   8   8        0.14        4.66      3.97 o
  -4   8   8        0.62        0.51      2.33 o
  -3   8   8        3.44        3.64      2.00 o
  -2   8   8       29.62       27.88      2.88 o
  -1   8   8       61.67       66.18      3.60 o
   0   8   8       43.46       42.41      3.07 o
   1   8   8       49.03       51.72      3.04 o
   2   8   8       16.00       11.70      3.43 o
   3   8   8        9.17        9.63      7.12 o
   4   8   8        0.78        5.71      7.40 o
   5   8   8        0.51        4.06      8.44 o
   6   8   8        5.45        4.83      7.78 o
   7   8   8        0.70       -3.21      9.85 o
 -12   9   8        0.11        1.01      6.49 o
 -11   9   8        0.64        5.86      6.43 o
 -10   9   8        0.71        3.54      5.00 o
  -9   9   8        0.97        3.05      5.39 o
  -8   9   8        5.02        2.89      4.57 o
  -7   9   8       14.65       18.29      5.75 o
  -6   9   8        2.83        5.09      5.06 o
  -5   9   8        1.03        1.82      4.36 o
  -4   9   8       16.14       17.70      2.96 o
  -3   9   8        4.25        0.46      2.27 o
  -2   9   8       10.41       10.74      3.88 o
  -1   9   8       30.26       48.16      6.09 o
   0   9   8        6.99        6.31      2.34 o
   1   9   8        6.99       12.44      5.16 o
   2   9   8        0.25        1.35      4.88 o
   3   9   8       15.24       16.57      5.82 o
   4   9   8       12.69        8.18      8.41 o
   5   9   8        1.63        0.61      7.25 o
   6   9   8        7.28        7.50      9.01 o
 -11  10   8        1.40        3.84      6.88 o
 -10  10   8       12.37       10.81      5.15 o
  -9  10   8        3.90        7.51      5.44 o
  -8  10   8       18.25       21.10      5.00 o
  -7  10   8        5.06       12.49      5.55 o
  -6  10   8        0.05       -0.72      5.05 o
  -5  10   8       35.58       30.59      5.92 o
  -4  10   8        0.46       -2.00      6.86 o
  -3  10   8       36.14       33.19      7.15 o
  -2  10   8       10.72       17.51      6.51 o
  -1  10   8        7.16        6.28      7.92 o
   0  10   8        6.43       -1.31      7.75 o
   1  10   8        3.93        3.14      5.00 o
   2  10   8       14.41       15.86      5.68 o
   3  10   8        7.56        3.47      5.80 o
   4  10   8        0.44       -6.06      8.33 o
   5  10   8        0.07        2.89      8.83 o
 -10  11   8        8.96        8.33      6.91 o
  -9  11   8        0.18       -0.28      6.50 o
  -8  11   8       13.38       10.35      6.03 o
  -7  11   8       14.42       15.97      5.64 o
  -6  11   8        2.43        0.14      5.46 o
  -5  11   8        3.71       -0.96      5.16 o
  -4  11   8        0.97       -2.09      6.01 o
  -3  11   8        2.69        1.23      6.42 o
  -2  11   8        0.10        1.96      5.75 o
  -1  11   8       33.18       39.89     10.78 o
   0  11   8        0.01       -4.86      7.95 o
   1  11   8        0.32       -4.24      6.31 o
   2  11   8        0.65        0.53      6.14 o
   3  11   8        1.75        7.26      8.87 o
   4  11   8        1.47        7.41      7.80 o
  -9  12   8        0.95       -1.56      6.21 o
  -8  12   8        0.44        1.97      6.03 o
  -7  12   8       13.83       17.83      5.31 o
  -6  12   8        0.11       -2.17      5.65 o
  -5  12   8        0.02        4.80      5.31 o
  -4  12   8        2.53        1.27      6.74 o
  -3  12   8       71.69       62.76      9.39 o
  -2  12   8        0.04       -1.49      6.46 o
  -1  12   8       20.95       24.74      8.01 o
   0  12   8        4.95        5.91      8.26 o
   1  12   8       74.81       78.25      7.66 o
   2  12   8        1.35       -4.49      8.80 o
   3  12   8        0.00        2.02      7.54 o
  -8  13   8        1.08       -1.44      6.80 o
  -7  13   8        3.07       -0.18      6.83 o
  -6  13   8        1.92       -3.12      7.71 o
  -5  13   8        0.39       -6.95      6.95 o
  -4  13   8        1.53       11.50      7.36 o
  -3  13   8        2.61        3.93      7.41 o
  -2  13   8        8.02        1.91      9.47 o
  -1  13   8        0.11       -4.29      7.71 o
   0  13   8        0.04        0.00      7.65 o
   1  13   8        0.95        1.62      6.94 o
   2  13   8        6.78        4.56      7.73 o
  -6  14   8        0.74        4.72      6.77 o
  -5  14   8        0.01        3.02      7.83 o
  -4  14   8        3.53        3.78      9.73 o
  -3  14   8        2.87       -5.13      9.32 o
  -2  14   8        4.00        5.66      9.87 o
  -1  14   8        0.83        1.76      8.00 o
  -5 -14   9        2.40        1.54      5.53 o
  -4 -14   9       10.03        9.33      5.41 o
  -3 -14   9        5.74       12.87      5.44 o
  -2 -14   9        0.05       -3.34      4.98 o
  -1 -14   9        3.74        3.92      6.01 o
  -8 -13   9        0.02        3.40      5.27 o
  -7 -13   9        7.59        7.67      5.26 o
  -6 -13   9        1.87        0.60      5.58 o
  -5 -13   9        7.69       12.94      5.06 o
  -4 -13   9        0.72       -1.52      4.86 o
  -3 -13   9        9.33        6.15      5.04 o
  -2 -13   9        1.19        1.05      5.60 o
  -1 -13   9        0.05        4.98      5.34 o
   0 -13   9        7.43        7.98      5.39 o
   1 -13   9        5.79       10.48      5.15 o
   2 -13   9        1.00       -1.27      5.95 o
  -9 -12   9        0.94        4.50      4.94 o
  -8 -12   9        9.49       14.43      4.99 o
  -7 -12   9        1.16       -3.50      4.70 o
  -6 -12   9        0.64        2.32      4.71 o
  -5 -12   9        7.65       12.89      4.86 o
  -4 -12   9       15.56       22.11      5.40 o
  -3 -12   9        3.22        2.83      5.00 o
  -2 -12   9        3.34       -0.36      4.87 o
  -1 -12   9        0.61        1.79      5.56 o
   0 -12   9        1.63        3.57      5.47 o
   1 -12   9        0.16       -2.39      5.51 o
   2 -12   9        0.02        3.33      6.11 o
   3 -12   9        0.16        5.96      5.45 o
 -10 -11   9        1.26        7.39      5.63 o
  -9 -11   9        0.96       -0.10      4.57 o
  -8 -11   9        2.71        1.89      4.52 o
  -7 -11   9        0.60       -1.55      4.26 o
  -6 -11   9        0.60       -0.26      4.05 o
  -5 -11   9        3.91        6.34      3.78 o
  -4 -11   9        0.03        1.99      4.05 o
  -3 -11   9        0.04        2.44      4.52 o
  -2 -11   9        0.05        2.62      5.04 o
  -1 -11   9       12.95        8.30      5.98 o
   0 -11   9        8.98        9.42      4.84 o
   1 -11   9       24.63       22.60      5.02 o
   2 -11   9       35.50       39.49      5.59 o
   3 -11   9        1.29       -0.43      5.40 o
   4 -11   9        0.72        2.27      5.40 o
 -11 -10   9        0.00       -0.30      5.80 o
 -10 -10   9        0.31        3.89      5.09 o
  -9 -10   9        2.44        1.62      3.75 o
  -8 -10   9        9.86        9.82      4.28 o
  -7 -10   9        0.00        2.25      4.25 o
  -6 -10   9        1.08       -2.47      3.97 o
  -5 -10   9       31.81       31.22      3.89 o
  -4 -10   9        5.12        7.02      3.91 o
  -3 -10   9       19.25       16.26      4.83 o
  -2 -10   9       13.58       14.07      3.82 o
  -1 -10   9        0.61       -1.15      4.07 o
   0 -10   9        1.27       -2.14      4.25 o
   1 -10   9       10.17        8.83      4.65 o
   2 -10   9       16.82       20.18      5.01 o
   3 -10   9       13.55       19.15      5.34 o
   4 -10   9        0.08        1.05      5.48 o
   5 -10   9        1.42        2.55      5.41 o
 -12  -9   9        2.73       10.15      6.57 o
 -11  -9   9        4.93        2.31      5.94 o
 -10  -9   9        0.59       -1.15      5.00 o
  -9  -9   9       21.68       24.22      3.70 o
  -8  -9   9        2.57        3.23      3.43 o
  -7  -9   9        1.74       -0.28      3.92 o
  -6  -9   9        1.26        1.85      3.55 o
  -5  -9   9       15.16       12.09      2.61 o
  -4  -9   9        5.46        6.14      2.52 o
  -3  -9   9       23.75       17.49      2.26 o
  -2  -9   9       10.06       13.06      2.97 o
  -1  -9   9        3.76        5.79      4.15 o
   0  -9   9       32.26       30.77      4.72 o
   1  -9   9       45.44       53.93      5.54 o
   2  -9   9       46.82       47.50      5.76 o
   3  -9   9       27.61       40.05      5.09 o
   4  -9   9        2.59        3.75      5.11 o
   5  -9   9        2.47        4.63      4.97 o
   6  -9   9        6.56        4.07      5.70 o
 -12  -8   9        0.02        3.16      7.10 o
 -11  -8   9        3.16       -3.35      4.83 o
 -10  -8   9        0.01        1.25      3.90 o
  -9  -8   9       23.61       31.76      3.56 o
  -8  -8   9        1.01        3.35      3.08 o
  -7  -8   9       31.95       38.49      3.45 o
  -6  -8   9        0.07       -1.64      2.34 o
  -5  -8   9        4.72        6.92      2.99 o
  -4  -8   9      261.43      265.79      5.13 o
  -3  -8   9       60.17       49.74      2.30 o
  -2  -8   9      102.87       92.20      4.24 o
  -1  -8   9        3.18        3.90      3.03 o
   0  -8   9       35.37       24.71      4.51 o
   1  -8   9       84.81      100.63      5.83 o
   2  -8   9        0.13        2.54      4.07 o
   3  -8   9        5.17        5.05      4.59 o
   4  -8   9       39.88       49.95      5.30 o
   5  -8   9        1.15        2.58      4.71 o
   6  -8   9       13.02        8.16      5.13 o
 -13  -7   9        0.23       -3.78      5.83 o
 -12  -7   9        0.38       -1.66      5.23 o
 -11  -7   9        0.60        3.16      4.46 o
 -10  -7   9        0.22        0.64      3.39 o
  -9  -7   9        0.23       -0.59      3.02 o
  -8  -7   9        3.03        1.41      2.78 o
  -7  -7   9       37.61       28.96      2.74 o
  -6  -7   9        0.01       -1.63      2.45 o
  -5  -7   9      232.67      254.59      4.99 o
  -4  -7   9      183.08      208.13      4.51 o
  -3  -7   9        6.09        7.45      2.41 o
  -2  -7   9      172.71      178.25      5.06 o
  -1  -7   9        0.02       -0.13      2.73 o
   0  -7   9      103.05      102.15      5.14 o
   1  -7   9       19.27       16.81      3.50 o
   2  -7   9       88.45       85.77      5.74 o
   3  -7   9        0.27        2.10      4.24 o
   4  -7   9        0.26       -1.16      4.11 o
   5  -7   9        0.08        1.37      4.42 o
   6  -7   9        1.47       -0.93      4.70 o
   7  -7   9        3.21       -2.09      5.02 o
 -13  -6   9        0.35        4.78      5.52 o
 -12  -6   9        0.51        1.73      4.96 o
 -11  -6   9        8.71       10.80      3.75 o
 -10  -6   9        8.49        8.78      3.00 o
  -9  -6   9       31.95       33.86      3.19 o
  -8  -6   9        0.67       -0.01      1.85 o
  -7  -6   9        1.36        2.05      2.19 o
  -6  -6   9       27.85       24.40      2.47 o
  -5  -6   9       43.94       44.68      2.47 o
  -4  -6   9        0.05       -0.12      1.43 o
  -3  -6   9       57.52       74.99      3.82 o
  -2  -6   9       85.94       80.82      4.03 o
  -1  -6   9       12.83       13.29      2.39 o
   0  -6   9       73.30       87.45      3.25 o
   1  -6   9        7.62        5.63      3.12 o
   2  -6   9       66.78       68.22      4.05 o
   3  -6   9        0.03       -3.17      4.04 o
   4  -6   9       45.19       42.56      4.73 o
   5  -6   9       32.84       35.61      5.00 o
   6  -6   9       10.61       10.84      4.75 o
   7  -6   9        0.19        4.04      4.81 o
 -14  -5   9        0.24       -6.24      6.24 o
 -13  -5   9        0.29        4.03      6.11 o
 -12  -5   9        0.12        1.70      5.91 o
 -11  -5   9        3.10        2.60      3.92 o
 -10  -5   9        0.50        2.16      3.25 o
  -9  -5   9        2.20        1.33      2.30 o
  -8  -5   9       96.25       96.40      2.97 o
  -7  -5   9       18.54       22.05      2.17 o
  -6  -5   9        2.84        1.88      2.05 o
  -5  -5   9        7.16        5.57      2.09 o
  -4  -5   9      278.09      285.40      5.16 o
  -3  -5   9       10.96       12.65      1.64 o
  -2  -5   9       35.02       33.27      1.96 o
  -1  -5   9       55.53       62.00      2.32 o
   0  -5   9      152.23      145.59      3.37 o
   1  -5   9       32.77       24.09      2.14 o
   2  -5   9        6.40       10.95      2.97 o
   3  -5   9       37.47       41.43      4.73 o
   4  -5   9        0.18       -0.29      4.51 o
   5  -5   9        1.65        0.32      4.17 o
   6  -5   9       19.92       19.21      4.34 o
   7  -5   9        3.42        9.27      6.17 o
 -14  -4   9        0.87       -5.44      5.70 o
 -13  -4   9        0.28       -6.00      6.00 o
 -12  -4   9        7.45        5.43      5.63 o
 -11  -4   9        0.27       -1.76      3.84 o
 -10  -4   9       15.50       16.57      2.39 o
  -9  -4   9       19.28       20.64      2.25 o
  -8  -4   9       17.26       15.62      2.18 o
  -7  -4   9        0.40        1.63      1.54 o
  -6  -4   9       43.75       44.21      1.91 o
  -5  -4   9        1.12        2.16      1.80 o
  -4  -4   9       15.59       22.09      2.30 o
  -3  -4   9        1.54        1.31      2.32 o
  -2  -4   9        4.47        1.54      2.17 o
  -1  -4   9       18.42       19.72      2.13 o
   0  -4   9       24.89       26.98      2.65 o
   1  -4   9        0.80       -1.03      2.54 o
   2  -4   9       72.38       70.44      2.70 o
   3  -4   9        0.98       -0.36      3.56 o
   4  -4   9        8.19        5.17      4.12 o
   5  -4   9        9.94       10.55      4.05 o
   6  -4   9        7.80        7.82      4.77 o
   7  -4   9        0.13       -1.14      5.23 o
   8  -4   9        0.06       -5.57      6.21 o
 -14  -3   9        2.11       -1.19      6.01 o
 -13  -3   9        0.27        2.92      5.75 o
 -12  -3   9        9.07        7.47      4.50 o
 -11  -3   9        1.76        2.44      3.42 o
 -10  -3   9        7.52        3.07      2.03 o
  -9  -3   9        3.60        5.51      2.07 o
  -8  -3   9       35.98       31.54      2.44 o
  -7  -3   9       25.59       26.16      1.75 o
  -6  -3   9        2.05        1.81      1.61 o
  -5  -3   9        4.74        4.51      1.79 o
  -4  -3   9        7.47        7.10      2.07 o
  -3  -3   9       54.56       49.19      3.08 o
  -2  -3   9       19.46       11.58      2.39 o
  -1  -3   9        9.61        7.88      2.09 o
   0  -3   9       17.52       10.84      2.49 o
   1  -3   9       25.61       28.80      3.04 o
   2  -3   9       21.92       17.58      3.18 o
   3  -3   9      269.94      270.71      5.68 o
   4  -3   9       28.21       24.40      4.19 o
   5  -3   9        1.27        6.08      4.24 o
   6  -3   9       16.53       25.34      5.10 o
   7  -3   9        1.12        4.17      5.87 o
   8  -3   9        2.91        0.42      5.38 o
 -14  -2   9        0.49       -6.60      6.71 o
 -13  -2   9        8.31       11.61      5.25 o
 -12  -2   9        0.82        3.62      4.58 o
 -11  -2   9        0.14        3.69      3.47 o
 -10  -2   9       25.72       23.19      2.74 o
  -9  -2   9        1.18        0.91      1.77 o
  -8  -2   9        0.25        1.66      1.76 o
  -7  -2   9       10.27       10.85      1.80 o
  -6  -2   9       33.55       29.60      1.71 o
  -5  -2   9       20.33       16.99      2.05 o
  -4  -2   9       50.33       66.52      2.89 o
  -3  -2   9      215.23      230.79      4.59 o
  -2  -2   9       83.06       69.96      3.24 o
  -1  -2   9       40.14       45.49      2.68 o
   0  -2   9       31.12       33.59      2.79 o
   1  -2   9        1.48        5.82      3.05 o
   2  -2   9      130.64      129.12      4.65 o
   3  -2   9        6.17        6.21      3.23 o
   4  -2   9       42.57       45.23      4.72 o
   5  -2   9       15.70       13.12      4.49 o
   6  -2   9       67.05       60.23      5.09 o
   7  -2   9       14.65       17.58      5.67 o
   8  -2   9        1.16       -4.06      5.86 o
 -14  -1   9        0.62       -3.53      5.34 o
 -13  -1   9        0.21       -1.63      4.64 o
 -12  -1   9        0.08       -0.40      4.61 o
 -11  -1   9        0.93       -0.15      3.40 o
 -10  -1   9       13.82       11.51      1.75 o
  -9  -1   9       11.62       16.41      2.20 o
  -8  -1   9        8.24        8.02      1.69 o
  -7  -1   9        0.70        0.55      1.63 o
  -6  -1   9       47.55       45.85      2.39 o
  -5  -1   9        4.24        5.83      1.96 o
  -4  -1   9      277.99      318.64      5.09 o
  -3  -1   9       79.05       83.91      2.48 o
  -2  -1   9        0.02       -0.09      2.56 o
  -1  -1   9      215.75      262.23      5.74 o
   0  -1   9       13.64       15.38      2.75 o
   1  -1   9       45.26       41.97      3.45 o
   2  -1   9       89.76      101.59      4.55 o
   3  -1   9       96.49       90.72      5.10 o
   4  -1   9       20.37       21.40      4.09 o
   5  -1   9       18.89       20.18      4.65 o
   6  -1   9       41.99       41.69      5.25 o
   7  -1   9       18.54       16.41      5.14 o
   8  -1   9        0.54        0.76      6.65 o
 -14   0   9        5.47        0.92      5.69 o
 -13   0   9        1.06        4.22      5.09 o
 -12   0   9        1.59       -2.04      4.49 o
 -11   0   9        0.01       -2.64      3.60 o
 -10   0   9        2.91        2.19      1.52 o
  -9   0   9        0.49        1.41      1.95 o
  -8   0   9        1.79        3.02      1.70 o
  -7   0   9       14.66       13.02      1.72 o
  -6   0   9       98.75      105.84      3.29 o
  -5   0   9       10.52       11.96      2.33 o
  -4   0   9       55.79       43.24      2.63 o
  -3   0   9      178.22      203.40      3.43 o
  -2   0   9      259.91      319.29      4.88 o
  -1   0   9       63.65       60.69      3.42 o
   0   0   9        9.87        6.20      2.36 o
   1   0   9       57.13       73.38      3.52 o
   2   0   9       92.07       83.36      3.56 o
   3   0   9       34.86       27.82      3.30 o
   4   0   9        0.85       -1.06      3.32 o
   5   0   9       35.08       33.02      5.24 o
   6   0   9       15.68       17.22      4.91 o
   7   0   9        0.58        0.26      5.09 o
   8   0   9        1.78       -0.47      5.69 o
 -14   1   9        2.41        1.99      5.04 o
 -13   1   9        3.68        3.77      5.13 o
 -12   1   9        2.58        6.90      4.67 o
 -11   1   9        1.65        1.17      3.57 o
 -10   1   9        7.73       10.70      2.17 o
  -9   1   9       29.84       31.27      2.28 o
  -8   1   9        6.65        4.77      2.08 o
  -7   1   9       54.05       47.94      2.95 o
  -6   1   9        1.69        3.44      2.43 o
  -5   1   9       52.22       47.84      2.79 o
  -4   1   9       55.83       46.59      2.99 o
  -3   1   9      295.73      301.67      4.95 o
  -2   1   9      277.46      280.96      4.85 o
  -1   1   9        3.81        5.96      2.51 o
   0   1   9        1.90        4.05      2.60 o
   1   1   9       13.90       10.60      2.00 o
   2   1   9      142.97      129.89      4.40 o
   3   1   9      144.82      148.69      4.54 o
   4   1   9      112.80      111.55      4.95 o
   5   1   9       59.75       47.16      4.89 o
   6   1   9        8.31       11.30      4.84 o
   7   1   9        0.89       -1.92      6.26 o
   8   1   9        0.57        2.54      6.07 o
 -14   2   9        1.15       -4.42      6.14 o
 -13   2   9        1.51        6.46      5.41 o
 -12   2   9        0.06       -2.31      4.73 o
 -11   2   9       19.25       23.54      3.99 o
 -10   2   9       33.78       29.34      2.78 o
  -9   2   9      216.09      213.25      5.60 o
  -8   2   9       35.03       38.46      2.90 o
  -7   2   9       36.96       37.27      2.85 o
  -6   2   9       15.06       21.98      2.29 o
  -5   2   9       69.41       65.78      3.49 o
  -4   2   9       13.94       15.18      2.64 o
  -3   2   9      241.46      269.49      5.38 o
  -2   2   9      106.05       92.11      3.94 o
  -1   2   9       77.02       74.77      3.55 o
   0   2   9        1.08        2.82      2.62 o
   1   2   9       26.11       21.82      2.67 o
   2   2   9      143.68      128.83      4.21 o
   3   2   9        7.18        5.43      3.03 o
   4   2   9        3.61        2.26      3.30 o
   5   2   9        1.26        1.28      4.06 o
   6   2   9        0.01        2.97      5.19 o
   7   2   9        0.64        1.17      5.66 o
   8   2   9        0.76        0.47      6.50 o
 -14   3   9        0.11        1.57      5.81 o
 -13   3   9        0.31        0.93      5.33 o
 -12   3   9       10.00        8.71      5.36 o
 -11   3   9        3.17        0.28      4.15 o
 -10   3   9       25.99       31.69      3.30 o
  -9   3   9       10.07       10.13      2.84 o
  -8   3   9       27.42       24.63      3.42 o
  -7   3   9       54.06       58.66      3.72 o
  -6   3   9       25.86       23.43      2.23 o
  -5   3   9       46.18       58.80      2.81 o
  -4   3   9        0.08       -0.40      2.30 o
  -3   3   9       26.97       28.38      2.95 o
  -2   3   9        6.20        6.43      2.70 o
  -1   3   9       25.67       30.15      4.30 o
   0   3   9        3.97        2.98      2.04 o
   1   3   9       14.42       15.94      2.28 o
   2   3   9       69.68       86.04      3.41 o
   3   3   9        4.25        3.05      2.73 o
   4   3   9      118.57      116.89      5.34 o
   5   3   9       28.26       28.12      5.31 o
   6   3   9       84.72       90.78      7.34 o
   7   3   9        0.23        2.60      5.04 o
   8   3   9        0.02        0.48      7.50 o
 -14   4   9        0.95        2.85      6.23 o
 -13   4   9        6.81       12.08      5.65 o
 -12   4   9        1.69        0.58      5.28 o
 -11   4   9        6.54        2.83      5.61 o
 -10   4   9        0.71        0.57      2.64 o
  -9   4   9       30.93       27.09      3.34 o
  -8   4   9      142.79      136.58      4.78 o
  -7   4   9       10.04       10.36      2.98 o
  -6   4   9        2.32        3.91      2.09 o
  -5   4   9       10.34       10.58      2.07 o
  -4   4   9       25.88       27.59      1.91 o
  -3   4   9        2.40        1.51      1.95 o
  -2   4   9      150.54      150.96      3.84 o
  -1   4   9       45.82       36.67      2.93 o
   0   4   9       51.48       51.00      3.90 o
   1   4   9        0.09       -0.01      3.88 o
   2   4   9       57.35       53.66      3.55 o
   3   4   9      157.74      147.45      5.51 o
   4   4   9       49.37       54.33      5.81 o
   5   4   9        1.92        4.50      5.32 o
   6   4   9       16.43       15.22      4.88 o
   7   4   9        0.18        3.76      5.68 o
 -14   5   9        0.47       -6.18      6.18 o
 -13   5   9        0.95        1.13      5.54 o
 -12   5   9        1.07       -3.08      5.95 o
 -11   5   9        0.12       -2.61      4.86 o
 -10   5   9        0.26        1.07      3.41 o
  -9   5   9        0.52        0.87      2.78 o
  -8   5   9        7.01       10.21      2.98 o
  -7   5   9        4.12       -0.27      3.26 o
  -6   5   9       36.54       40.48      3.06 o
  -5   5   9        0.83        0.66      2.53 o
  -4   5   9       14.59       14.18      2.39 o
  -3   5   9       56.34       50.86      2.64 o
  -2   5   9       48.39       52.58      2.71 o
  -1   5   9        0.25        0.47      3.82 o
   0   5   9        0.05        1.96      3.81 o
   1   5   9        0.26        0.47      3.74 o
   2   5   9       18.42       23.02      4.70 o
   3   5   9       19.84       17.47      4.97 o
   4   5   9       24.37       29.68      5.82 o
   5   5   9       11.53       10.86      4.91 o
   6   5   9        0.00       -3.46      5.81 o
   7   5   9        0.06       -4.56      7.01 o
 -13   6   9        4.27        0.19      6.65 o
 -12   6   9        3.56        0.36      6.00 o
 -11   6   9        0.12       -0.63      5.03 o
 -10   6   9        2.62        3.93      3.89 o
  -9   6   9        0.50        0.88      3.00 o
  -8   6   9        8.87       13.31      3.37 o
  -7   6   9       11.97       15.04      3.45 o
  -6   6   9       19.13       14.24      2.73 o
  -5   6   9       42.34       51.04      3.43 o
  -4   6   9        3.72        5.94      2.23 o
  -3   6   9       11.86       17.04      2.18 o
  -2   6   9      102.02       84.29      2.93 o
  -1   6   9       85.45       68.05      5.34 o
   0   6   9        3.40        1.11      3.90 o
   1   6   9       24.23       20.64      4.35 o
   2   6   9       11.33        5.90      6.58 o
   3   6   9        4.02       -0.37      6.98 o
   4   6   9        1.00        3.38      5.05 o
   5   6   9       15.00       18.75      5.96 o
   6   6   9       14.86       12.63      5.92 o
   7   6   9        0.02        0.31      8.41 o
 -13   7   9        0.25       -1.13      6.69 o
 -12   7   9        0.04       -6.34      6.34 o
 -11   7   9        0.86        1.77      5.33 o
 -10   7   9        0.11        0.82      4.30 o
  -9   7   9        0.34        0.13      3.36 o
  -8   7   9        7.78        5.83      4.01 o
  -7   7   9       10.64        7.74      3.22 o
  -6   7   9        3.24        0.23      2.81 o
  -5   7   9       34.74       31.26      3.37 o
  -4   7   9        2.26       -0.72      2.27 o
  -3   7   9       77.03       65.69      2.73 o
  -2   7   9       67.42       74.72      3.53 o
  -1   7   9       43.76       43.72      3.22 o
   0   7   9       69.18       59.25      4.66 o
   1   7   9       38.70       38.48      7.33 o
   2   7   9        0.24       -6.79      6.79 o
   3   7   9        5.47        6.96      4.98 o
   4   7   9       13.51       12.39      7.61 o
   5   7   9        3.79       -2.08      7.17 o
   6   7   9        1.04       -3.54      7.04 o
 -12   8   9        0.00        3.18      6.65 o
 -11   8   9        0.10       -0.26      5.25 o
 -10   8   9        8.77        7.56      4.71 o
  -9   8   9       13.76       13.09      5.66 o
  -8   8   9        3.26        2.88      4.05 o
  -7   8   9        0.79        2.67      5.32 o
  -6   8   9       13.82        9.06      3.97 o
  -5   8   9       49.85       56.45      3.91 o
  -4   8   9        4.28        7.12      2.50 o
  -3   8   9       45.86       46.73      2.72 o
  -2   8   9        3.55        2.59      2.50 o
  -1   8   9       12.38       14.08      3.31 o
   0   8   9        6.57        6.39      3.72 o
   1   8   9       24.83       24.97      4.94 o
   2   8   9        1.53        4.80      6.84 o
   3   8   9        0.64       -0.25      8.00 o
   4   8   9        2.21        1.46      8.52 o
   5   8   9        8.55        6.51      8.34 o
   6   8   9        0.69        0.54      7.70 o
 -12   9   9        1.03        2.16      7.18 o
 -11   9   9        1.30        3.36      5.64 o
 -10   9   9        0.29        4.42      4.71 o
  -9   9   9        1.35        6.88      5.34 o
  -8   9   9       10.45       13.02      5.75 o
  -7   9   9        3.85        1.94      5.90 o
  -6   9   9       10.93       11.15      5.46 o
  -5   9   9        0.04        1.16      3.96 o
  -4   9   9        0.23        0.39      8.11 o
  -3   9   9       15.07       12.03      7.61 o
  -2   9   9        5.42        5.53      2.80 o
  -1   9   9       34.99       32.25     10.09 o
   0   9   9        4.30        7.20      4.40 o
   1   9   9       26.25       23.54      5.40 o
   2   9   9        0.03       -2.31      7.49 o
   3   9   9        0.15       -4.61      7.77 o
   4   9   9        1.82       -0.69      8.48 o
   5   9   9        0.97        6.30      7.95 o
 -11  10   9        0.02        2.62      5.59 o
 -10  10   9        0.22        1.13      4.84 o
  -9  10   9        0.88       -2.74      6.16 o
  -8  10   9        0.14       -0.40      5.56 o
  -7  10   9       18.11       13.55      6.11 o
  -6  10   9        0.00        0.24      5.68 o
  -5  10   9       26.52       26.37      7.19 o
  -4  10   9        3.38        8.68      7.33 o
  -3  10   9       37.21       39.61      9.40 o
  -2  10   9        2.87        0.06      6.80 o
  -1  10   9        1.33       -3.87      9.21 o
   0  10   9        1.26        0.29      5.01 o
   1  10   9        0.05        5.18      7.07 o
   2  10   9        3.57        1.91      8.18 o
   3  10   9       18.92       20.24      8.63 o
   4  10   9        3.20        3.80      9.26 o
 -10  11   9        0.21        0.17      6.84 o
  -9  11   9        0.61        4.23      6.29 o
  -8  11   9        0.00       -2.55      6.11 o
  -7  11   9        7.03       10.15      6.12 o
  -6  11   9        1.87        1.13      6.08 o
  -5  11   9        4.40        6.59      6.98 o
  -4  11   9        0.60       -0.34      6.85 o
  -3  11   9        0.91        4.36      6.59 o
  -2  11   9        0.00        3.23      6.92 o
  -1  11   9        0.64        0.41      8.04 o
   0  11   9       18.13       11.90      8.63 o
   1  11   9        1.80        4.10      8.62 o
   2  11   9        0.24       -1.07      8.52 o
   3  11   9        0.00        0.46      8.93 o
  -9  12   9        0.15       -3.48      6.77 o
  -8  12   9        1.60        0.35      6.54 o
  -7  12   9        1.31        6.72      6.02 o
  -6  12   9        0.06        0.15      5.92 o
  -5  12   9       11.89       10.71      7.60 o
  -4  12   9        0.19       10.39      7.09 o
  -3  12   9       24.86       23.44      6.64 o
  -2  12   9        4.19       10.29      7.91 o
  -1  12   9       22.37       24.96      7.42 o
   0  12   9        1.03       -0.82     11.19 o
   1  12   9        2.08       -0.81      9.27 o
   2  12   9        0.59       -0.05      8.58 o
  -7  13   9        1.49        7.58      8.25 o
  -6  13   9        1.03       -0.42      7.78 o
  -5  13   9        1.99        7.99      7.82 o
  -4  13   9        0.00       -6.73      7.64 o
  -3  13   9        7.13       13.41      6.95 o
  -2  13   9        2.89        5.39      9.56 o
  -1  13   9        0.16       -0.30      9.73 o
   0  13   9        0.90        2.55      8.17 o
  -7 -13  10       10.23       16.89      5.44 o
  -6 -13  10        1.53       -2.17      5.71 o
  -5 -13  10        1.50        0.74      5.81 o
  -4 -13  10        7.44        5.34      5.13 o
  -3 -13  10        6.74        6.69      5.20 o
  -2 -13  10        1.03        0.29      5.79 o
  -1 -13  10       10.61       12.39      5.75 o
   0 -13  10        0.59       -0.05      5.45 o
  -8 -12  10        0.05       -0.40      4.82 o
  -7 -12  10        1.85       -0.81      4.57 o
  -6 -12  10        3.27       12.00      4.83 o
  -5 -12  10        2.43       -1.19      5.06 o
  -4 -12  10        0.24        1.60      4.94 o
  -3 -12  10        0.16        0.45      4.51 o
  -2 -12  10       47.70       52.50      6.92 o
  -1 -12  10        4.91        4.05      6.28 o
   0 -12  10        0.96       -4.70      6.35 o
   1 -12  10        6.52        9.82      5.42 o
   2 -12  10        0.15        4.42      6.23 o
 -10 -11  10        0.20       -5.70      5.70 o
  -9 -11  10        0.71       -3.24      5.20 o
  -8 -11  10        0.22       -2.36      4.70 o
  -7 -11  10        0.48       -0.44      4.23 o
  -6 -11  10        7.10       11.68      4.44 o
  -5 -11  10        1.28        2.79      3.95 o
  -4 -11  10        2.36       -2.10      4.92 o
  -3 -11  10        0.73       -2.99      5.22 o
  -2 -11  10        5.03        6.80      5.16 o
  -1 -11  10        3.66        8.43      5.75 o
   0 -11  10        4.43        4.01      6.54 o
   1 -11  10        1.93        1.64      6.35 o
   2 -11  10       12.66        7.74      5.80 o
   3 -11  10        0.17        1.38      5.72 o
 -11 -10  10        0.02       -2.97      7.38 o
 -10 -10  10        2.12        7.11      5.32 o
  -9 -10  10        7.69        7.31      4.12 o
  -8 -10  10        0.17        5.60      4.38 o
  -7 -10  10        0.62       -1.13      3.97 o
  -6 -10  10       20.45       21.26      3.96 o
  -5 -10  10       17.14       17.21      3.99 o
  -4 -10  10        0.04        2.18      4.06 o
  -3 -10  10       17.77       20.43      4.60 o
  -2 -10  10       13.40       21.70      5.47 o
  -1 -10  10        0.13        0.27      5.60 o
   0 -10  10       10.49       12.14      4.91 o
   1 -10  10       22.67       26.50      5.09 o
   2 -10  10        3.33        5.46      4.87 o
   3 -10  10        2.95        4.39      4.81 o
   4 -10  10        0.64        1.64      5.62 o
 -11  -9  10        0.38       -1.69      7.68 o
 -10  -9  10        0.47       -0.04      5.12 o
  -9  -9  10        5.92        4.36      3.97 o
  -8  -9  10        0.73        2.51      3.49 o
  -7  -9  10        2.87        1.26      4.12 o
  -6  -9  10        1.48       -1.48      3.79 o
  -5  -9  10       13.06       10.18      3.29 o
  -4  -9  10       20.39       24.44      3.98 o
  -3  -9  10       30.21       29.91      4.98 o
  -2  -9  10       13.16       10.85      3.41 o
  -1  -9  10        0.02        0.14      4.09 o
   0  -9  10        2.05        1.39      4.20 o
   1  -9  10        0.44        1.21      4.52 o
   2  -9  10        2.45        4.81      4.51 o
   3  -9  10        0.13        1.40      4.78 o
   4  -9  10        0.11        3.28      5.19 o
   5  -9  10       12.92       11.47      5.55 o
 -12  -8  10        1.24        6.13      7.44 o
 -11  -8  10        4.83        3.65      6.76 o
 -10  -8  10        0.05        1.69      3.98 o
  -9  -8  10       25.65       27.55      3.73 o
  -8  -8  10        1.85        1.82      3.36 o
  -7  -8  10       24.41       32.94      3.65 o
  -6  -8  10        1.05        0.03      3.37 o
  -5  -8  10       25.58       23.73      3.45 o
  -4  -8  10      123.25      120.54      4.87 o
  -3  -8  10        3.35        0.19      2.61 o
  -2  -8  10       96.11       81.44      4.73 o
  -1  -8  10       26.87       20.00      3.34 o
   0  -8  10       16.91       14.59      4.48 o
   1  -8  10        1.66        1.86      4.52 o
   2  -8  10       31.20       34.60      4.85 o
   3  -8  10        1.65        1.05      4.91 o
   4  -8  10        0.01       -3.41      5.19 o
   5  -8  10        5.50        2.90      5.10 o
 -13  -7  10        0.00       -2.44      6.92 o
 -12  -7  10        1.24        4.34      5.60 o
 -11  -7  10        1.29        3.52      4.77 o
 -10  -7  10        0.12       -1.12      3.48 o
  -9  -7  10       11.30       12.33      3.08 o
  -8  -7  10       21.31       19.20      3.18 o
  -7  -7  10        3.80        1.87      3.18 o
  -6  -7  10       44.11       43.57      2.84 o
  -5  -7  10       99.38       95.35      3.71 o
  -4  -7  10        2.11        1.89      1.73 o
  -3  -7  10       55.47       61.87      3.74 o
  -2  -7  10       11.41       15.90      3.36 o
  -1  -7  10       69.89       88.33      4.94 o
   0  -7  10      121.84      136.48      6.23 o
   1  -7  10        7.86        6.55      4.19 o
   2  -7  10      114.35      118.54      5.80 o
   3  -7  10       22.90       22.87      5.36 o
   4  -7  10        8.11       10.79      4.89 o
   5  -7  10       11.26       11.88      4.72 o
   6  -7  10        0.15       -2.23      5.16 o
 -13  -6  10        1.73        1.39      5.80 o
 -12  -6  10        0.51        4.71      5.28 o
 -11  -6  10        1.48       -4.94      4.94 o
 -10  -6  10        0.27       -0.26      3.16 o
  -9  -6  10        3.59        6.81      2.93 o
  -8  -6  10       49.51       52.82      3.29 o
  -7  -6  10       10.81       13.01      2.21 o
  -6  -6  10        1.43        3.91      2.45 o
  -5  -6  10        9.36        7.69      2.24 o
  -4  -6  10       18.60       19.59      3.72 o
  -3  -6  10        0.04       -0.49      3.32 o
  -2  -6  10       15.52       15.70      3.35 o
  -1  -6  10       41.09       45.67      3.00 o
   0  -6  10      128.00      126.40      4.65 o
   1  -6  10        0.02        1.17      4.63 o
   2  -6  10       16.61       26.19      4.58 o
   3  -6  10        0.33        2.36      4.67 o
   4  -6  10        0.10        0.04      4.62 o
   5  -6  10       17.98       20.38      5.03 o
   6  -6  10        7.37        9.59      5.12 o
 -13  -5  10        3.29        1.17      6.31 o
 -12  -5  10        3.47        6.77      5.83 o
 -11  -5  10       10.75       11.44      4.21 o
 -10  -5  10        0.46        0.21      3.61 o
  -9  -5  10        0.03        0.90      2.58 o
  -8  -5  10        3.49        4.63      1.83 o
  -7  -5  10        2.55        2.96      2.18 o
  -6  -5  10       70.94       80.74      3.30 o
  -5  -5  10       18.95       22.25      2.32 o
  -4  -5  10       14.79       10.87      2.96 o
  -3  -5  10       45.52       52.68      2.68 o
  -2  -5  10        4.29        4.93      1.98 o
  -1  -5  10       11.85       15.50      2.12 o
   0  -5  10        1.50        2.32      2.20 o
   1  -5  10        9.98       10.92      2.04 o
   2  -5  10       11.24       13.90      4.21 o
   3  -5  10        7.86        7.24      4.61 o
   4  -5  10        6.55        7.54      4.83 o
   5  -5  10        2.00       -1.06      4.45 o
   6  -5  10        0.03        3.24      4.82 o
 -14  -4  10        0.19        1.23      6.27 o
 -13  -4  10        6.23        2.35      6.25 o
 -12  -4  10       21.36       18.46      5.61 o
 -11  -4  10        5.86        7.41      4.30 o
 -10  -4  10        5.54        2.62      3.17 o
  -9  -4  10        0.71       -1.96      2.53 o
  -8  -4  10       37.65       41.19      2.66 o
  -7  -4  10       20.49       20.91      1.94 o
  -6  -4  10       33.04       36.28      2.36 o
  -5  -4  10       19.95       19.69      2.36 o
  -4  -4  10       24.12       24.54      2.77 o
  -3  -4  10        0.61        1.36      2.23 o
  -2  -4  10       77.86       80.64      3.81 o
  -1  -4  10      113.17      118.09      3.65 o
   0  -4  10        0.16       -1.60      2.80 o
   1  -4  10       23.72       20.25      2.95 o
   2  -4  10       13.87       13.47      3.28 o
   3  -4  10       14.55       14.23      3.79 o
   4  -4  10        2.33        0.82      5.06 o
   5  -4  10       10.02       11.93      4.57 o
   6  -4  10        0.43       -2.57      5.95 o
   7  -4  10        1.16       -5.77      5.77 o
 -14  -3  10        0.37        4.71      6.45 o
 -13  -3  10        0.00        3.15      5.68 o
 -12  -3  10       12.05        8.55      5.15 o
 -11  -3  10        0.75        0.34      3.87 o
 -10  -3  10       10.31        6.37      2.43 o
  -9  -3  10        3.53       -0.90      2.41 o
  -8  -3  10       16.51       14.52      1.99 o
  -7  -3  10        2.03        0.98      1.97 o
  -6  -3  10        2.16        3.78      2.07 o
  -5  -3  10       10.44       15.89      2.30 o
  -4  -3  10       35.44       31.98      2.91 o
  -3  -3  10       29.36       33.49      3.20 o
  -2  -3  10       35.10       35.10      3.32 o
  -1  -3  10       60.52       68.36      3.25 o
   0  -3  10       38.14       32.40      3.20 o
   1  -3  10       41.85       43.14      3.51 o
   2  -3  10       29.85       29.97      3.73 o
   3  -3  10       35.62       36.33      4.21 o
   4  -3  10        0.40        1.99      4.35 o
   5  -3  10       43.87       44.57      5.16 o
   6  -3  10        7.26        9.03      6.09 o
   7  -3  10        2.70        5.80      6.14 o
 -14  -2  10        0.00        0.69      6.29 o
 -13  -2  10        0.00        4.94      5.48 o
 -12  -2  10        0.03       -1.17      5.38 o
 -11  -2  10        3.80        5.94      3.93 o
 -10  -2  10        1.43        3.05      2.71 o
  -9  -2  10        6.74        9.11      2.01 o
  -8  -2  10        2.71        2.11      1.90 o
  -7  -2  10       14.24       13.70      1.67 o
  -6  -2  10        0.61       -0.21      2.05 o
  -5  -2  10        8.69        7.00      2.19 o
  -4  -2  10        1.87        0.61      2.52 o
  -3  -2  10        7.39       14.01      3.06 o
  -2  -2  10        0.29        2.00      2.62 o
  -1  -2  10       32.46       35.04      3.61 o
   0  -2  10       72.41       81.42      4.00 o
   1  -2  10        8.60        8.46      3.27 o
   2  -2  10      159.73      145.69      5.09 o
   3  -2  10       64.28       68.95      4.91 o
   4  -2  10        6.29       10.68      4.07 o
   5  -2  10       36.39       39.15      5.49 o
   6  -2  10       13.39       11.01      5.15 o
   7  -2  10        0.08       -2.95      6.16 o
 -14  -1  10        1.37       -4.79      6.41 o
 -13  -1  10        1.22       -0.10      5.18 o
 -12  -1  10        1.07        1.52      5.82 o
 -11  -1  10        0.09        1.44      3.76 o
 -10  -1  10       16.74       14.55      2.79 o
  -9  -1  10        5.64        4.88      2.41 o
  -8  -1  10       48.76       47.34      2.21 o
  -7  -1  10        8.93        8.85      2.15 o
  -6  -1  10        2.19        0.97      2.17 o
  -5  -1  10        6.69       10.21      1.69 o
  -4  -1  10       90.97      108.68      2.89 o
  -3  -1  10        5.89        6.53      1.80 o
  -2  -1  10        3.92        5.65      2.78 o
  -1  -1  10       27.17       26.70      3.54 o
   0  -1  10        6.44        8.42      3.04 o
   1  -1  10        0.71       -0.05      3.18 o
   2  -1  10       33.61       28.51      4.07 o
   3  -1  10        0.79        0.34      3.79 o
   4  -1  10        4.77       -1.01      3.79 o
   5  -1  10       36.84       32.58      4.86 o
   6  -1  10        0.63       -2.03      5.02 o
   7  -1  10        5.18        3.95      5.61 o
 -14   0  10        3.28        3.87      6.12 o
 -13   0  10        0.47       -0.58      5.37 o
 -12   0  10        0.08       -3.59      5.18 o
 -11   0  10        0.55       -0.39      4.52 o
 -10   0  10        0.47        1.99      2.99 o
  -9   0  10       13.99       20.46      2.45 o
  -8   0  10        8.34        9.83      1.35 o
  -7   0  10       34.66       33.67      3.00 o
  -6   0  10        0.56       -0.20      2.42 o
  -5   0  10        8.86        8.93      2.19 o
  -4   0  10      168.92      170.47      4.17 o
  -3   0  10       15.74       16.37      2.65 o
  -2   0  10        0.41        0.13      2.55 o
  -1   0  10       50.50       54.25      3.45 o
   0   0  10       45.32       44.08      2.73 o
   1   0  10       96.89       86.00      3.37 o
   2   0  10       19.83       18.83      3.25 o
   3   0  10       35.72       34.97      4.34 o
   4   0  10       20.05       25.48      4.28 o
   5   0  10       70.43       71.85      5.92 o
   6   0  10        2.95        0.10      5.43 o
   7   0  10        0.68       -0.92      5.73 o
 -14   1  10        0.02       -5.27      5.84 o
 -13   1  10        0.58       -1.85      5.16 o
 -12   1  10        1.48       -1.41      5.38 o
 -11   1  10        0.19       -4.11      4.43 o
 -10   1  10        3.34        3.88      3.41 o
  -9   1  10        7.16       15.27      2.46 o
  -8   1  10        3.20        2.39      2.41 o
  -7   1  10        0.14       -1.04      2.67 o
  -6   1  10        0.76        0.75      2.56 o
  -5   1  10       33.17       26.03      3.09 o
  -4   1  10        0.02       -0.18      2.42 o
  -3   1  10       24.58       32.46      3.34 o
  -2   1  10        0.80        2.47      2.88 o
  -1   1  10       15.15       14.04      2.96 o
   0   1  10       62.24       66.96      3.89 o
   1   1  10        2.41        4.07      2.14 o
   2   1  10       33.95       33.82      3.68 o
   3   1  10       55.61       59.30      4.75 o
   4   1  10       81.49       85.93      5.46 o
   5   1  10        1.56        0.38      5.55 o
   6   1  10        1.02       -3.40      5.79 o
   7   1  10        0.02        5.51      5.59 o
 -14   2  10        0.39        0.38      6.22 o
 -13   2  10        4.82        6.44      5.71 o
 -12   2  10        0.01       -1.62      4.96 o
 -11   2  10        0.05       -0.32      5.08 o
 -10   2  10        1.03       -0.21      2.50 o
  -9   2  10       42.49       50.09      3.44 o
  -8   2  10      143.04      145.45      4.42 o
  -7   2  10      343.05      329.34      4.77 o
  -6   2  10        7.27        5.56      2.54 o
  -5   2  10      149.35      141.47      4.84 o
  -4   2  10        3.18        0.17      2.48 o
  -3   2  10       22.84       22.49      3.19 o
  -2   2  10        1.53        6.20      2.62 o
  -1   2  10        2.10        4.50      3.15 o
   0   2  10      170.31      180.30      5.18 o
   1   2  10       53.30       58.69      3.45 o
   2   2  10       28.29       31.91      3.28 o
   3   2  10        4.95       -2.23      3.66 o
   4   2  10       25.98       16.43      5.16 o
   5   2  10        5.58       10.77      5.51 o
   6   2  10        0.18        1.19      5.73 o
   7   2  10        0.37       -2.85      6.10 o
 -14   3  10        0.07       -0.29      6.14 o
 -13   3  10        0.23        0.24      5.56 o
 -12   3  10        2.94        6.11      5.61 o
 -11   3  10        3.94        4.61      4.90 o
 -10   3  10       64.62       54.34      3.65 o
  -9   3  10        5.07        3.31      3.20 o
  -8   3  10        0.76        4.56      3.00 o
  -7   3  10       35.71       35.10      2.52 o
  -6   3  10        0.33       -1.49      2.72 o
  -5   3  10       68.93       63.28      3.80 o
  -4   3  10      157.91      148.76      4.54 o
  -3   3  10        1.68        2.31      2.80 o
  -2   3  10        8.59        8.18      2.99 o
  -1   3  10        7.51       10.70      3.82 o
   0   3  10        0.33        0.68      2.65 o
   1   3  10        1.51       -0.41      2.39 o
   2   3  10      146.76      138.80      4.24 o
   3   3  10        4.51        4.43      4.34 o
   4   3  10       22.33       28.37      5.69 o
   5   3  10       19.41       15.70      5.72 o
   6   3  10        2.38       -2.43      5.91 o
   7   3  10        2.49        1.60      5.96 o
 -14   4  10        1.87        3.07      6.28 o
 -13   4  10        4.69        8.39      6.72 o
 -12   4  10        0.50       -5.07      5.31 o
 -11   4  10       28.88       32.43      6.76 o
 -10   4  10        0.00        1.31      3.16 o
  -9   4  10        2.76        6.53      3.62 o
  -8   4  10       16.77        9.26      3.26 o
  -7   4  10       46.60       40.51      2.99 o
  -6   4  10      110.52      108.45      3.61 o
  -5   4  10        6.38        8.56      2.67 o
  -4   4  10       94.47       90.53      3.54 o
  -3   4  10       27.91       19.25      2.58 o
  -2   4  10        3.31        0.54      3.88 o
  -1   4  10        0.28        1.95      4.00 o
   0   4  10       29.35       24.49      2.58 o
   1   4  10       11.65        7.90      4.05 o
   2   4  10        3.80        3.24      3.87 o
   3   4  10        0.64        0.49      4.27 o
   4   4  10       59.57       62.63      5.89 o
   5   4  10       35.85       32.80      6.06 o
   6   4  10        2.54        2.08      6.06 o
 -13   5  10        2.67       -0.06      6.95 o
 -12   5  10        0.01       -3.33      6.41 o
 -11   5  10        4.42       13.53      5.97 o
 -10   5  10       18.55       14.89      4.06 o
  -9   5  10        7.78        4.47      3.50 o
  -8   5  10       17.40       18.10      3.73 o
  -7   5  10        3.28        5.49      2.58 o
  -6   5  10       41.21       46.97      2.85 o
  -5   5  10        0.00       -0.31      2.09 o
  -4   5  10        7.98        6.62      2.39 o
  -3   5  10        1.81        3.27      2.35 o
  -2   5  10        0.06        0.54      2.63 o
  -1   5  10        2.89        5.61      4.52 o
   0   5  10       84.58       91.96      6.78 o
   1   5  10        9.77       10.15      5.43 o
   2   5  10       15.66        9.15      6.92 o
   3   5  10        3.22        7.07      4.54 o
   4   5  10        3.35        9.53      5.20 o
   5   5  10        3.16        4.41      6.74 o
   6   5  10        4.84        7.19      6.22 o
 -13   6  10        0.00        2.55      7.77 o
 -12   6  10        0.36       -1.65      6.95 o
 -11   6  10        2.41       -0.23      6.52 o
 -10   6  10        2.41        0.26      4.83 o
  -9   6  10        0.00        0.41      3.63 o
  -8   6  10        1.06        0.48      3.98 o
  -7   6  10        1.16        1.50      3.95 o
  -6   6  10       53.96       57.90      3.70 o
  -5   6  10       69.54       68.38      3.63 o
  -4   6  10        1.02       -0.73      1.73 o
  -3   6  10        1.09        1.98      2.23 o
  -2   6  10      109.17      119.05      4.92 o
  -1   6  10        9.00        7.06      5.07 o
   0   6  10       88.60       84.87      6.50 o
   1   6  10        0.67        3.54      4.97 o
   2   6  10        8.90       12.44      7.33 o
   3   6  10        1.33        2.69      6.42 o
   4   6  10        0.34        0.28      5.71 o
   5   6  10        1.09       -1.37      6.66 o
   6   6  10        4.90        0.42     10.89 o
 -13   7  10        4.21        4.85      7.33 o
 -12   7  10        0.06       -6.25      6.63 o
 -11   7  10        0.01        1.51      6.13 o
 -10   7  10        0.00        0.14      5.12 o
  -9   7  10        2.61        2.06      4.05 o
  -8   7  10        0.49        0.65      3.73 o
  -7   7  10        3.16       -0.13      4.05 o
  -6   7  10        6.24        3.35      4.47 o
  -5   7  10        3.53        4.23      3.04 o
  -4   7  10       51.99       53.87      4.01 o
  -3   7  10       49.48       50.71      3.22 o
  -2   7  10        2.31        4.06      3.59 o
  -1   7  10        2.16        1.53      4.77 o
   0   7  10        4.80        6.73      4.77 o
   1   7  10        1.52        5.19      7.37 o
   2   7  10        2.32        8.51      6.28 o
   3   7  10        0.08        8.26      7.73 o
   4   7  10       24.08       24.48      8.01 o
   5   7  10        4.74        5.97      7.02 o
 -12   8  10        0.22       -0.70      7.16 o
 -11   8  10        0.37       -2.14      8.17 o
 -10   8  10        0.00        2.00      5.53 o
  -9   8  10        0.30       -3.66      5.50 o
  -8   8  10        7.48        4.34      4.43 o
  -7   8  10        3.06        0.33      4.29 o
  -6   8  10       12.23       12.31      5.11 o
  -5   8  10        0.55        0.13      3.13 o
  -4   8  10        1.25        1.52      2.76 o
  -3   8  10        5.02        3.09      3.33 o
  -2   8  10       17.85       20.69      3.56 o
  -1   8  10        6.61        5.01      3.40 o
   0   8  10        2.30       -2.96      6.72 o
   1   8  10        9.04       11.33      7.45 o
   2   8  10       13.14       15.19      7.87 o
   3   8  10        0.24       -0.12      7.44 o
   4   8  10        0.43        4.30      9.40 o
   5   8  10        3.12        0.58      8.01 o
 -11   9  10        0.00        1.24      7.44 o
 -10   9  10        0.74       -2.33      6.00 o
  -9   9  10        9.32        7.20      5.87 o
  -8   9  10        4.11        5.93      4.79 o
  -7   9  10        0.12       -0.62      5.25 o
  -6   9  10        9.53       24.06      6.98 o
  -5   9  10        6.11        4.52      4.05 o
  -4   9  10       15.99       15.55      8.63 o
  -3   9  10       11.65       14.57      7.03 o
  -2   9  10        0.05        2.46      7.04 o
  -1   9  10       12.10       12.92      6.97 o
   0   9  10        0.82       -0.27      7.79 o
   1   9  10        2.85       -0.86      8.63 o
   2   9  10        0.03        1.19      8.77 o
   3   9  10        1.62        1.57      8.60 o
   4   9  10        0.48        0.82      8.53 o
 -10  10  10        0.81        2.85      6.42 o
  -9  10  10        2.29        3.37      6.11 o
  -8  10  10        0.17       -4.90      6.42 o
  -7  10  10        0.01       -1.46      5.95 o
  -6  10  10       16.84       18.60      7.30 o
  -5  10  10       21.13       24.98      7.12 o
  -4  10  10        0.01        6.97      8.94 o
  -3  10  10       27.66       26.87      8.23 o
  -2  10  10        0.23       -0.86      9.86 o
  -1  10  10        1.85        6.02      7.96 o
   0  10  10       10.35       11.26      7.97 o
   1  10  10        3.99        4.80      8.43 o
   2  10  10        0.91        0.35      8.77 o
   3  10  10        1.15       -2.40     11.79 o
  -9  11  10        0.02        0.77      6.67 o
  -8  11  10        4.14        4.52      6.50 o
  -7  11  10        0.33       -0.18      6.05 o
  -6  11  10        2.12        2.12      8.09 o
  -5  11  10       10.51       11.77      7.80 o
  -4  11  10        0.28        1.62      7.43 o
  -3  11  10        0.13        3.48      7.63 o
  -2  11  10        0.04       10.98     10.07 o
  -1  11  10       11.81       22.89      8.62 o
   0  11  10        0.45       -4.29      9.25 o
   1  11  10        0.41       -4.21      9.19 o
   2  11  10        8.55        1.95      8.72 o
  -8  12  10        1.31       -5.57      6.46 o
  -7  12  10        0.19       -0.64      6.52 o
  -6  12  10        0.52        1.58      7.58 o
  -5  12  10        3.55        1.36      7.92 o
  -4  12  10        0.00        2.86      7.61 o
  -3  12  10        5.67        8.19      7.38 o
  -2  12  10        3.17        5.89      8.33 o
  -1  12  10       24.76       38.68      9.83 o
   0  12  10        1.02        9.25      9.24 o
  -5  13  10        3.78        1.62      7.99 o
  -4  13  10        4.48        8.08      7.67 o
  -3  13  10        0.01        2.65      6.94 o
  -4 -13  11        0.37       -3.32      5.63 o
  -3 -13  11        0.37        4.65      5.29 o
  -7 -12  11        0.01        0.80      5.07 o
  -6 -12  11        0.58        1.19      5.26 o
  -5 -12  11        1.61        1.17      5.29 o
  -4 -12  11        0.55        0.34      4.86 o
  -3 -12  11        0.04        0.20      5.63 o
  -2 -12  11        0.12       -0.41      5.65 o
  -1 -12  11        1.05       -0.07      6.97 o
   0 -12  11        1.66       -0.35      7.42 o
  -9 -11  11        0.10        1.10      5.55 o
  -8 -11  11        0.00        2.75      4.51 o
  -7 -11  11        2.70        5.02      4.41 o
  -6 -11  11        0.08        0.33      4.28 o
  -5 -11  11        0.33        1.75      4.56 o
  -4 -11  11        0.05        2.36      5.09 o
  -3 -11  11        9.45       12.53      5.55 o
  -2 -11  11        1.30        4.35      5.87 o
  -1 -11  11       13.54       14.73      6.38 o
   0 -11  11        1.95       -5.51      7.24 o
   1 -11  11        0.01        2.59      5.88 o
 -10 -10  11        4.37        9.08      5.40 o
  -9 -10  11        0.25       -3.32      4.77 o
  -8 -10  11        1.91       -0.05      4.46 o
  -7 -10  11        4.82        8.53      4.30 o
  -6 -10  11        0.18       -0.94      4.11 o
  -5 -10  11        2.23       -0.34      4.03 o
  -4 -10  11        8.31       13.55      4.31 o
  -3 -10  11        5.08        4.23      6.00 o
  -2 -10  11        1.98       -1.74      6.06 o
  -1 -10  11        2.52        6.35      6.11 o
   0 -10  11        4.95       11.19      6.92 o
   1 -10  11       29.05       31.33      6.40 o
   2 -10  11        0.30       -0.79      5.53 o
   3 -10  11        6.05        5.48      5.47 o
 -11  -9  11        1.16        2.00      7.66 o
 -10  -9  11        2.95        4.05      5.21 o
  -9  -9  11        2.69        6.97      4.08 o
  -8  -9  11        1.69        4.03      4.35 o
  -7  -9  11        0.13        1.17      4.09 o
  -6  -9  11       16.96       13.41      4.38 o
  -5  -9  11        9.63       13.38      4.17 o
  -4  -9  11       11.82       16.76      4.16 o
  -3  -9  11        4.42        5.50      4.66 o
  -2  -9  11       16.93       24.49      6.03 o
  -1  -9  11       10.67       14.22      5.72 o
   0  -9  11        8.54        8.74      5.02 o
   1  -9  11        0.54       -0.22      4.49 o
   2  -9  11        0.17        0.98      5.07 o
   3  -9  11        1.01        8.13      4.96 o
 -12  -8  11        2.94        4.58      8.30 o
 -11  -8  11        2.25        2.61      6.46 o
 -10  -8  11        0.25       -0.66      4.44 o
  -9  -8  11       13.02       17.24      3.76 o
  -8  -8  11        1.23       -0.99      3.29 o
  -7  -8  11        0.05        0.00      3.69 o
  -6  -8  11       42.42       43.04      4.11 o
  -5  -8  11       31.38       26.97      3.71 o
  -4  -8  11        6.21        3.64      3.38 o
  -3  -8  11       34.21       43.32      5.08 o
  -2  -8  11        5.41        8.78      3.36 o
  -1  -8  11       15.61       22.26      4.38 o
   0  -8  11        0.88        2.93      4.56 o
   1  -8  11        3.44        4.48      4.66 o
   2  -8  11        5.30        2.88      4.53 o
   3  -8  11        2.90        5.47      5.03 o
   4  -8  11        3.40        1.72      5.14 o
 -12  -7  11        0.55        4.49      5.75 o
 -11  -7  11        8.47       12.22      5.35 o
 -10  -7  11        2.88        2.05      3.92 o
  -9  -7  11        2.17        2.82      3.07 o
  -8  -7  11        6.73        4.89      3.14 o
  -7  -7  11       43.10       48.24      3.94 o
  -6  -7  11       27.62       24.05      3.58 o
  -5  -7  11       12.20       14.99      3.61 o
  -4  -7  11       25.83       21.11      4.42 o
  -3  -7  11        0.07       -2.69      3.29 o
  -2  -7  11       47.66       37.67      4.68 o
  -1  -7  11        3.55        4.89      5.09 o
   0  -7  11       33.94       27.45      5.17 o
   1  -7  11        0.08       -0.01      4.21 o
   2  -7  11        0.09        3.31      4.25 o
   3  -7  11        8.21        4.30      4.55 o
   4  -7  11       12.18       18.04      4.76 o
   5  -7  11        1.42        3.88      4.81 o
 -13  -6  11        1.32        0.44      6.90 o
 -12  -6  11        0.86       -2.61      6.32 o
 -11  -6  11        1.32       -0.40      4.59 o
 -10  -6  11        4.23       10.31      3.86 o
  -9  -6  11        4.99        7.12      3.06 o
  -8  -6  11        0.75        0.58      2.96 o
  -7  -6  11        4.03        8.98      3.05 o
  -6  -6  11       55.41       63.36      3.48 o
  -5  -6  11       18.99       18.22      1.83 o
  -4  -6  11        0.08       -0.81      3.69 o
  -3  -6  11        2.90        1.85      3.57 o
  -2  -6  11        2.83        0.37      3.82 o
  -1  -6  11       13.20       10.82      3.70 o
   0  -6  11       34.40       34.66      5.31 o
   1  -6  11       31.78       33.82      5.39 o
   2  -6  11       85.12       77.97      5.95 o
   3  -6  11       16.67       14.46      4.93 o
   4  -6  11        0.54       -2.57      4.91 o
   5  -6  11        3.47        5.25      4.94 o
 -13  -5  11        0.03        0.12      6.31 o
 -12  -5  11        1.27       -0.58      5.32 o
 -11  -5  11        5.37        5.69      4.48 o
 -10  -5  11        1.67        2.63      3.39 o
  -9  -5  11       10.84       13.25      3.39 o
  -8  -5  11        2.80        3.09      2.89 o
  -7  -5  11        4.51        2.57      2.48 o
  -6  -5  11        1.02       -0.43      3.12 o
  -5  -5  11        6.49        7.21      2.57 o
  -4  -5  11       50.87       41.35      3.04 o
  -3  -5  11        0.64       -0.17      2.37 o
  -2  -5  11       41.65       35.63      2.99 o
  -1  -5  11        0.03       -0.17      2.55 o
   0  -5  11       64.74       69.54      3.75 o
   1  -5  11       10.80       15.07      3.69 o
   2  -5  11       18.04       22.80      4.64 o
   3  -5  11        1.61       -1.96      4.63 o
   4  -5  11       11.86       12.38      4.89 o
   5  -5  11        1.57       -5.28      5.28 o
 -13  -4  11        0.12        0.73      5.57 o
 -12  -4  11        0.11       -1.28      5.35 o
 -11  -4  11       12.73       15.47      3.98 o
 -10  -4  11        9.22        6.04      4.30 o
  -9  -4  11       38.13       36.15      3.66 o
  -8  -4  11        1.79        2.73      3.12 o
  -7  -4  11       20.94       25.69      3.07 o
  -6  -4  11       88.47       85.95      3.24 o
  -5  -4  11        0.15       -0.42      2.71 o
  -4  -4  11       42.58       47.39      3.79 o
  -3  -4  11       14.98       14.58      3.04 o
  -2  -4  11        0.18        1.53      3.10 o
  -1  -4  11        9.66       12.35      2.63 o
   0  -4  11       61.00       65.98      4.48 o
   1  -4  11      101.24      101.37      5.27 o
   2  -4  11       14.67       13.46      3.90 o
   3  -4  11        0.35        3.48      3.95 o
   4  -4  11        1.22        3.54      4.54 o
   5  -4  11        0.03       -3.45      4.70 o
   6  -4  11        1.55       -3.46      6.56 o
 -14  -3  11        0.12        2.14      6.41 o
 -13  -3  11        0.40       -3.00      5.40 o
 -12  -3  11        2.13        3.94      5.32 o
 -11  -3  11        0.64       -0.85      4.57 o
 -10  -3  11        9.38       10.27      4.24 o
  -9  -3  11        2.02        1.84      2.99 o
  -8  -3  11        0.25        1.62      1.55 o
  -7  -3  11        2.08       -0.19      2.19 o
  -6  -3  11        5.97        8.82      2.52 o
  -5  -3  11        0.95        2.31      2.62 o
  -4  -3  11        1.01        2.43      3.23 o
  -3  -3  11        4.53        5.72      3.19 o
  -2  -3  11       10.28        9.08      3.35 o
  -1  -3  11        7.90        7.31      3.76 o
   0  -3  11        1.25        0.68      3.25 o
   1  -3  11       97.99      105.17      5.37 o
   2  -3  11       85.62       83.25      5.23 o
   3  -3  11        2.99        5.02      4.27 o
   4  -3  11       14.64       12.81      4.41 o
   5  -3  11        2.64        2.30      4.60 o
   6  -3  11        0.10        0.32      5.56 o
 -14  -2  11        0.85        5.57      6.21 o
 -13  -2  11        0.01        2.47      5.69 o
 -12  -2  11        0.49        2.00      5.10 o
 -11  -2  11        0.42        0.79      4.39 o
 -10  -2  11        1.91        2.53      3.33 o
  -9  -2  11       11.10       10.62      2.88 o
  -8  -2  11       12.29       12.63      1.96 o
  -7  -2  11        9.65        6.80      2.27 o
  -6  -2  11       13.57       18.40      2.56 o
  -5  -2  11        2.88        3.18      2.45 o
  -4  -2  11       21.94       15.22      2.84 o
  -3  -2  11        0.03        0.30      3.53 o
  -2  -2  11        7.31        8.16      3.33 o
  -1  -2  11        0.40        0.18      3.48 o
   0  -2  11        9.48        9.57      3.29 o
   1  -2  11        6.83        5.80      3.39 o
   2  -2  11        0.84        0.37      3.97 o
   3  -2  11        8.06        7.01      4.06 o
   4  -2  11       39.49       39.74      5.06 o
   5  -2  11        0.30       -4.74      4.74 o
   6  -2  11        0.72       -4.10      6.05 o
 -14  -1  11        0.25        0.84      6.00 o
 -13  -1  11        0.49        4.90      5.75 o
 -12  -1  11        0.11        0.65      5.25 o
 -11  -1  11        0.25        2.49      4.42 o
 -10  -1  11       10.15        8.63      3.52 o
  -9  -1  11        4.50        5.10      1.77 o
  -8  -1  11        0.88        0.47      2.17 o
  -7  -1  11       37.43       35.82      2.75 o
  -6  -1  11       47.48       34.28      2.40 o
  -5  -1  11        0.36        2.05      1.56 o
  -4  -1  11        9.66        8.71      1.83 o
  -3  -1  11        4.35        6.49      2.32 o
  -2  -1  11        3.90        3.71      3.54 o
  -1  -1  11       24.78       23.49      3.99 o
   0  -1  11       22.48       17.20      4.16 o
   1  -1  11        2.05        4.08      3.33 o
   2  -1  11        1.37       -0.93      3.83 o
   3  -1  11        0.04       -2.27      4.02 o
   4  -1  11      106.66      105.46      5.94 o
   5  -1  11        2.88        2.98      4.68 o
   6  -1  11        0.01       -3.61      5.80 o
 -14   0  11        0.75        0.95      6.31 o
 -13   0  11        0.00        1.58      6.16 o
 -12   0  11        3.02        8.25      5.26 o
 -11   0  11        0.01        0.61      4.09 o
 -10   0  11        5.98        8.81      3.71 o
  -9   0  11       15.00       17.48      2.51 o
  -8   0  11        0.13       -0.59      2.08 o
  -7   0  11        4.65        4.26      2.94 o
  -6   0  11        0.60       -1.72      2.91 o
  -5   0  11       13.18       13.49      2.55 o
  -4   0  11       37.80       38.44      3.19 o
  -3   0  11        5.22        4.58      2.87 o
  -2   0  11       89.31       78.04      3.88 o
  -1   0  11        2.06       -1.22      3.41 o
   0   0  11        2.24        2.31      1.87 o
   1   0  11       12.92       10.87      3.97 o
   2   0  11       14.64       17.51      4.21 o
   3   0  11       51.32       53.95      4.99 o
   4   0  11        0.33        0.36      4.38 o
   5   0  11        3.48       -0.75      5.38 o
   6   0  11       15.47       15.52      5.88 o
 -14   1  11        2.48       -0.25      6.98 o
 -13   1  11        0.18       -1.28      6.34 o
 -12   1  11        0.04       -1.63      4.62 o
 -11   1  11        0.14       -1.51      5.14 o
 -10   1  11        0.03       -1.19      4.04 o
  -9   1  11        2.50        2.09      3.23 o
  -8   1  11       42.73       41.23      2.98 o
  -7   1  11       23.88       23.43      3.92 o
  -6   1  11       14.99        9.96      3.22 o
  -5   1  11       21.17       10.39      2.71 o
  -4   1  11       18.13       11.31      2.91 o
  -3   1  11       13.30       12.67      3.09 o
  -2   1  11       28.72       25.33      4.19 o
  -1   1  11        2.73        0.99      3.04 o
   0   1  11       88.12       81.44      4.46 o
   1   1  11      123.88      130.99      5.17 o
   2   1  11       21.31       22.95      4.22 o
   3   1  11        8.05        6.41      4.24 o
   4   1  11        3.76       10.11      5.47 o
   5   1  11        7.00        5.30      6.23 o
   6   1  11        1.51       -0.65      5.88 o
 -14   2  11        0.02       -0.37      8.59 o
 -13   2  11        2.00       -1.18      6.36 o
 -12   2  11        3.52       10.83      4.72 o
 -11   2  11        1.61        1.50      5.38 o
 -10   2  11        0.87        1.12      3.96 o
  -9   2  11        5.64        2.20      3.52 o
  -8   2  11       17.49       22.95      3.37 o
  -7   2  11       78.89       74.27      3.91 o
  -6   2  11       93.65       88.75      5.24 o
  -5   2  11      118.88      103.45      4.46 o
  -4   2  11       11.61       10.09      3.00 o
  -3   2  11       68.11       66.85      3.94 o
  -2   2  11       52.07       55.73      5.08 o
  -1   2  11       45.99       48.68      4.76 o
   0   2  11       13.29       10.92      3.00 o
   1   2  11      118.40      122.09      4.57 o
   2   2  11       27.74       36.81      4.25 o
   3   2  11        8.81        9.99      4.82 o
   4   2  11       17.74       20.51      5.88 o
   5   2  11        1.41        7.12      5.75 o
   6   2  11        2.13       -2.00      6.41 o
 -14   3  11        4.36        8.93      8.43 o
 -13   3  11        0.09       -1.65      5.77 o
 -12   3  11        0.42       -4.44      5.54 o
 -11   3  11        2.02        2.84      5.24 o
 -10   3  11        0.00       -0.95      4.36 o
  -9   3  11        7.30        7.17      3.96 o
  -8   3  11       71.69       72.40      4.75 o
  -7   3  11        0.20        1.53      2.83 o
  -6   3  11       14.07       19.78      3.57 o
  -5   3  11      143.53      147.04      5.23 o
  -4   3  11        0.86        1.99      3.18 o
  -3   3  11       44.01       47.45      4.38 o
  -2   3  11      118.99      125.59      6.42 o
  -1   3  11       42.58       44.89      4.35 o
   0   3  11        0.14        0.66      3.15 o
   1   3  11        0.25       -0.75      3.04 o
   2   3  11        1.29        3.57      4.30 o
   3   3  11       10.75        4.75      5.17 o
   4   3  11       45.77       39.93      6.24 o
   5   3  11        0.09        4.00      5.73 o
   6   3  11        5.86        7.70      7.25 o
 -13   4  11        0.00        4.61      8.10 o
 -12   4  11        3.96        3.37      5.11 o
 -11   4  11        1.18        0.48      5.25 o
 -10   4  11        5.67        6.60      3.81 o
  -9   4  11       19.09       15.86      4.51 o
  -8   4  11       20.11       25.43      3.92 o
  -7   4  11        1.35        0.10      3.49 o
  -6   4  11       18.74       14.59      3.50 o
  -5   4  11       72.20       67.98      3.92 o
  -4   4  11       37.33       45.39      3.10 o
  -3   4  11        0.26        0.03      3.18 o
  -2   4  11        0.16        0.82      4.48 o
  -1   4  11        4.11        3.92      4.42 o
   0   4  11       10.43       13.66      4.71 o
   1   4  11       63.12       60.40      5.55 o
   2   4  11       20.77       24.12      4.67 o
   3   4  11       20.90       27.06      5.28 o
   4   4  11       18.60       24.38      6.20 o
   5   4  11        0.03       -3.56      7.38 o
 -13   5  11        0.01        1.29      8.48 o
 -12   5  11        3.76        1.19      7.49 o
 -11   5  11        7.95       11.62      6.48 o
 -10   5  11        3.58        3.03      4.44 o
  -9   5  11        9.10       10.44      4.15 o
  -8   5  11       26.36       19.13      4.59 o
  -7   5  11       36.42       36.41      3.98 o
  -6   5  11       44.17       46.55      3.52 o
  -5   5  11        0.66        3.55      2.74 o
  -4   5  11       15.12       13.58      2.67 o
  -3   5  11        5.26        3.38      2.78 o
  -2   5  11        0.25        1.06      4.93 o
  -1   5  11       12.34       11.76      4.78 o
   0   5  11        0.64       -0.49      4.62 o
   1   5  11        3.82        0.93      5.06 o
   2   5  11        0.15        3.72      5.33 o
   3   5  11       12.36        6.49      6.18 o
   4   5  11        2.47        4.53      6.39 o
   5   5  11        0.47       -1.88      7.42 o
 -13   6  11        0.08       -0.09      8.32 o
 -12   6  11        0.06        0.56      7.68 o
 -11   6  11        0.57       -9.16      9.16 o
 -10   6  11        1.55       -1.19      4.39 o
  -9   6  11        0.71        0.37      3.70 o
  -8   6  11        4.09        6.77      4.31 o
  -7   6  11        2.98        4.48      3.76 o
  -6   6  11        0.02       -1.35      4.02 o
  -5   6  11       47.86       47.77      4.39 o
  -4   6  11      111.83      129.66      5.09 o
  -3   6  11       12.88       15.19      3.19 o
  -2   6  11        2.10        3.25      4.29 o
  -1   6  11        5.30        2.64      5.08 o
   0   6  11       24.75       30.78      5.87 o
   1   6  11        0.08        1.22      5.26 o
   2   6  11        1.42        5.64      7.25 o
   3   6  11       17.68       21.71      6.41 o
   4   6  11        0.50        3.60      7.02 o
   5   6  11        0.32        0.99      6.93 o
 -12   7  11        0.26       -2.36      9.42 o
 -11   7  11        1.13       -0.97      7.83 o
 -10   7  11        1.71        4.01      5.56 o
  -9   7  11        0.01       -0.99      3.90 o
  -8   7  11        0.85        2.60      4.48 o
  -7   7  11        4.54        6.29      4.83 o
  -6   7  11        0.17        0.89      3.50 o
  -5   7  11        1.92        1.21      3.45 o
  -4   7  11        7.92       11.79      4.10 o
  -3   7  11       13.22       12.48      4.19 o
  -2   7  11       13.26        8.63      4.48 o
  -1   7  11        4.64        2.68      5.25 o
   0   7  11        0.13       -1.78      5.17 o
   1   7  11        0.01        3.47      7.25 o
   2   7  11        3.55        3.14      8.01 o
   3   7  11        0.09        3.20      7.85 o
   4   7  11        0.66       -1.24      7.71 o
 -11   8  11        1.18       -2.54      8.26 o
 -10   8  11        0.11       -2.46      6.03 o
  -9   8  11        0.08       -1.14      5.81 o
  -8   8  11        0.48        1.83      3.96 o
  -7   8  11        0.50       -3.02      4.71 o
  -6   8  11        0.04       -0.35      3.60 o
  -5   8  11        0.79        1.56      3.76 o
  -4   8  11        2.31        4.19      4.72 o
  -3   8  11        2.67        5.43      4.22 o
  -2   8  11        6.26        5.52      4.78 o
  -1   8  11       12.47       12.54      7.37 o
   0   8  11        0.01       -0.49      7.02 o
   1   8  11        5.87        7.24      7.51 o
   2   8  11        1.60        4.79      7.67 o
   3   8  11        5.40        5.84      8.58 o
 -11   9  11        0.16       -1.40      8.53 o
 -10   9  11        0.00        2.45      6.22 o
  -9   9  11        0.32       -2.12      5.99 o
  -8   9  11        3.03        3.06      5.10 o
  -7   9  11       10.73       16.04      7.28 o
  -6   9  11        0.00       -3.53      8.28 o
  -5   9  11        2.09       -0.08      8.05 o
  -4   9  11        0.08        0.83      6.93 o
  -3   9  11        0.72        6.19      7.02 o
  -2   9  11        2.77       -2.85      8.87 o
  -1   9  11       35.45       38.11      9.40 o
   0   9  11        0.53        1.62      7.53 o
   1   9  11        0.79        6.25      8.12 o
   2   9  11        1.84       -5.78      8.78 o
   3   9  11        3.24        6.32      8.57 o
 -10  10  11        0.23       -5.05      6.76 o
  -9  10  11        2.32       -0.80      6.59 o
  -8  10  11        0.09        0.77      6.29 o
  -7  10  11        2.72       10.25      7.43 o
  -6  10  11        0.64       -0.14      7.25 o
  -5  10  11        0.72        7.49     12.18 o
  -4  10  11       10.16        8.59      7.22 o
  -3  10  11        1.55        2.11      7.51 o
  -2  10  11        4.07       -3.35     10.04 o
  -1  10  11        4.59       11.09      7.68 o
   0  10  11        0.56        6.07      8.40 o
   1  10  11        4.46        9.68      9.41 o
  -8  11  11        2.19       -0.85      6.73 o
  -7  11  11        0.01       -6.84      7.66 o
  -6  11  11        6.17       -0.65      8.00 o
  -5  11  11        0.22       -5.80      7.80 o
  -4  11  11        0.20        5.33      8.32 o
  -3  11  11        0.91        3.99      7.72 o
  -2  11  11        0.11       -0.32      8.24 o
  -1  11  11        0.13       -2.50      8.36 o
   0  11  11        0.22       -0.69      8.72 o
  -6  12  11        0.98        6.72      8.00 o
  -5  12  11        0.43       -1.78      8.33 o
  -4  12  11        1.29       -1.11      6.94 o
  -3  12  11        2.81       11.82      9.52 o
  -2  12  11        0.32       -8.71      9.56 o
  -5 -12  12        0.25        2.92      4.97 o
  -4 -12  12        2.07        3.88      5.81 o
  -3 -12  12        1.92       -0.58      6.32 o
  -8 -11  12        0.29       -1.75      5.35 o
  -7 -11  12        0.42       -0.57      4.98 o
  -6 -11  12        0.01        4.13      5.18 o
  -5 -11  12        0.02       -5.38      5.38 o
  -4 -11  12        4.98        5.47      5.23 o
  -3 -11  12        1.37        0.58      5.56 o
  -2 -11  12        4.40        1.42      6.47 o
  -1 -11  12        0.81        0.39      6.75 o
   0 -11  12        5.71       11.22      7.33 o
  -9 -10  12        0.02        0.53      5.44 o
  -8 -10  12        1.24        3.90      4.78 o
  -7 -10  12        0.43        3.22      4.50 o
  -6 -10  12        1.24        1.37      4.62 o
  -5 -10  12        0.43        5.18      5.07 o
  -4 -10  12        1.51       -0.69      5.20 o
  -3 -10  12        2.00       -1.04      5.93 o
  -2 -10  12        1.67       -0.22      5.75 o
  -1 -10  12       10.19       18.50      6.76 o
   0 -10  12        0.60        2.68      7.51 o
   1 -10  12        0.55       -5.39      7.41 o
 -10  -9  12        0.22       -1.53      6.26 o
  -9  -9  12        1.80        2.71      4.65 o
  -8  -9  12        1.66        1.44      3.97 o
  -7  -9  12        0.07       -0.29      4.55 o
  -6  -9  12        6.05        3.34      4.30 o
  -5  -9  12        2.79        3.92      4.23 o
  -4  -9  12        8.94       17.30      5.37 o
  -3  -9  12        3.69        1.73      5.83 o
  -2  -9  12        0.39       -4.64      5.49 o
  -1  -9  12        0.01        3.64      6.23 o
   0  -9  12        0.17       -4.21      6.36 o
   1  -9  12        0.05        3.29      5.91 o
   2  -9  12        0.05       -2.81      5.46 o
 -11  -8  12        0.35       -5.97      5.97 o
 -10  -8  12        5.95        7.01      5.26 o
  -9  -8  12        4.38        5.18      3.32 o
  -8  -8  12        0.10       -0.48      3.45 o
  -7  -8  12        8.70        8.15      3.73 o
  -6  -8  12        0.46        1.50      3.54 o
  -5  -8  12       12.79       14.98      3.87 o
  -4  -8  12       35.90       33.85      5.27 o
  -3  -8  12        0.80       -0.24      4.71 o
  -2  -8  12        0.44        3.38      4.83 o
  -1  -8  12        8.62       11.92      4.97 o
   0  -8  12        0.23       -3.08      4.69 o
   1  -8  12        0.35       -4.41      4.51 o
   2  -8  12        2.18       -1.71      5.43 o
   3  -8  12        5.15        7.78      5.29 o
 -12  -7  12        1.21        0.40      6.46 o
 -11  -7  12        1.93       -0.16      4.75 o
 -10  -7  12        0.02        1.74      4.53 o
  -9  -7  12       26.33       31.43      3.90 o
  -8  -7  12        0.00        2.12      3.41 o
  -7  -7  12        9.55        6.25      3.34 o
  -6  -7  12        0.02       -1.00      3.53 o
  -5  -7  12       17.58       17.83      4.37 o
  -4  -7  12       12.72       19.72      4.66 o
  -3  -7  12        2.31        2.43      4.30 o
  -2  -7  12       20.35       20.67      5.65 o
  -1  -7  12        3.59       -0.41      4.87 o
   0  -7  12       58.72       42.15      5.86 o
   1  -7  12        9.65       10.74      5.02 o
   2  -7  12        0.49        3.18      4.73 o
   3  -7  12        0.57       -0.23      5.17 o
 -12  -6  12        0.15       -0.28      5.91 o
 -11  -6  12        0.05       -0.79      4.32 o
 -10  -6  12        0.25        1.02      4.39 o
  -9  -6  12        0.57        0.09      3.14 o
  -8  -6  12        7.52       10.53      3.30 o
  -7  -6  12        2.85        1.55      3.22 o
  -6  -6  12        2.13        0.60      4.25 o
  -5  -6  12        2.66       -1.24      4.13 o
  -4  -6  12        0.00        0.74      4.10 o
  -3  -6  12      105.02      114.03      5.57 o
  -2  -6  12       19.37       18.67      4.11 o
  -1  -6  12       11.00       12.23      4.79 o
   0  -6  12       25.99       20.85      5.37 o
   1  -6  12        3.24        4.61      4.93 o
   2  -6  12        0.91        1.29      5.02 o
   3  -6  12        9.84        9.86      5.58 o
   4  -6  12        0.94       -2.84      5.26 o
 -13  -5  12        0.01       -2.77      7.57 o
 -12  -5  12        0.00       -4.35      5.99 o
 -11  -5  12        0.33       -0.80      4.29 o
 -10  -5  12        0.02        4.11      4.45 o
  -9  -5  12        0.26        2.65      3.17 o
  -8  -5  12        7.48        7.97      3.42 o
  -7  -5  12        2.12        2.62      3.27 o
  -6  -5  12        0.91        1.22      3.37 o
  -5  -5  12       20.42       18.83      3.77 o
  -4  -5  12        3.97        4.67      2.83 o
  -3  -5  12        3.13        1.90      2.70 o
  -2  -5  12        1.87        0.44      2.79 o
  -1  -5  12        4.98        7.25      3.11 o
   0  -5  12       17.47       10.34      3.79 o
   1  -5  12        3.98        5.98      4.52 o
   2  -5  12       14.79       12.39      4.99 o
   3  -5  12        5.89        8.05      5.00 o
   4  -5  12        0.25        1.85      5.52 o
 -13  -4  12        1.67       -3.02      6.31 o
 -12  -4  12        0.47        2.87      6.11 o
 -11  -4  12        1.39       -3.99      4.68 o
 -10  -4  12       17.38       14.81      4.46 o
  -9  -4  12        1.87        1.23      3.28 o
  -8  -4  12        8.47        6.74      3.34 o
  -7  -4  12       10.98       15.78      3.53 o
  -6  -4  12        3.00        1.75      2.99 o
  -5  -4  12        8.37       16.21      3.86 o
  -4  -4  12       40.02       46.92      3.68 o
  -3  -4  12       61.48       69.71      4.36 o
  -2  -4  12        5.61        8.60      3.54 o
  -1  -4  12       18.98       21.58      3.99 o
   0  -4  12        0.87       -1.72      4.14 o
   1  -4  12       24.55       22.35      4.37 o
   2  -4  12        0.01       -1.28      3.97 o
   3  -4  12       13.23       10.30      4.43 o
   4  -4  12        1.27       -0.96      5.41 o
   5  -4  12        2.38       -1.35      5.96 o
 -13  -3  12        0.01        0.58      6.47 o
 -12  -3  12        1.76        5.23      5.47 o
 -11  -3  12        0.64        0.26      4.91 o
 -10  -3  12        0.08       -0.66      5.07 o
  -9  -3  12        0.31        1.67      3.19 o
  -8  -3  12        0.12       -1.22      3.20 o
  -7  -3  12        2.07        2.71      2.79 o
  -6  -3  12        6.60        6.49      2.99 o
  -5  -3  12        3.64        7.65      3.05 o
  -4  -3  12        2.99        7.93      4.31 o
  -3  -3  12       18.47       16.70      3.76 o
  -2  -3  12       22.47       23.25      4.03 o
  -1  -3  12        0.23        1.95      3.82 o
   0  -3  12       12.46       12.10      4.34 o
   1  -3  12       14.41       15.81      4.20 o
   2  -3  12        0.45       -1.72      4.27 o
   3  -3  12       13.66       16.97      4.64 o
   4  -3  12        0.22       -3.68      4.89 o
   5  -3  12        8.43       11.63      5.26 o
 -13  -2  12        0.41       -0.78      5.67 o
 -12  -2  12        2.45        6.97      5.56 o
 -11  -2  12        0.03        2.85      4.61 o
 -10  -2  12        0.25        0.61      4.90 o
  -9  -2  12        1.79        1.28      3.80 o
  -8  -2  12       11.47       16.50      3.05 o
  -7  -2  12       15.96       16.93      2.93 o
  -6  -2  12        0.51        0.99      2.67 o
  -5  -2  12        4.52        7.37      2.92 o
  -4  -2  12        0.01       -0.20      3.14 o
  -3  -2  12        0.34        2.10      3.34 o
  -2  -2  12        2.28        3.81      3.63 o
  -1  -2  12        1.21       -1.74      3.68 o
   0  -2  12        6.09        0.71      4.14 o
   1  -2  12       10.68       15.95      4.02 o
   2  -2  12        4.86        9.12      4.38 o
   3  -2  12       56.27       64.89      5.43 o
   4  -2  12        1.55        0.42      4.72 o
   5  -2  12        3.95        3.54      6.18 o
 -13  -1  12        1.53        3.54      5.60 o
 -12  -1  12        0.77        1.01      5.44 o
 -11  -1  12        0.01       -0.60      4.19 o
 -10  -1  12        2.74        1.52      3.52 o
  -9  -1  12        0.11        3.20      4.06 o
  -8  -1  12        1.09        0.92      2.71 o
  -7  -1  12        6.53        8.49      2.13 o
  -6  -1  12       24.60       24.01      1.99 o
  -5  -1  12       10.67       14.96      1.83 o
  -4  -1  12        3.13        2.62      2.56 o
  -3  -1  12       24.87       20.58      4.87 o
  -2  -1  12       17.22       20.00      4.08 o
  -1  -1  12        6.78        4.89      4.37 o
   0  -1  12       12.39        9.05      4.56 o
   1  -1  12        0.28       -2.02      4.21 o
   2  -1  12        1.73        1.61      4.08 o
   3  -1  12        0.43        2.58      4.38 o
   4  -1  12        0.74        6.00      5.04 o
   5  -1  12       18.42       24.21      6.22 o
 -14   0  12        0.68       -6.42      6.42 o
 -13   0  12        0.66       -2.77      5.24 o
 -12   0  12        0.86        1.40      4.78 o
 -11   0  12        0.01       -3.17      4.47 o
 -10   0  12        5.05        3.31      3.52 o
  -9   0  12        0.39        1.53      3.84 o
  -8   0  12        0.20        0.91      2.75 o
  -7   0  12        0.52        0.02      3.34 o
  -6   0  12        0.76       -0.14      2.63 o
  -5   0  12        0.20        3.46      2.68 o
  -4   0  12        0.02        0.51      2.86 o
  -3   0  12        5.52        5.43      3.41 o
  -2   0  12       38.47       41.46      4.08 o
  -1   0  12       64.71       64.11      5.58 o
   0   0  12        0.90        2.67      4.47 o
   1   0  12        0.36        1.17      3.88 o
   2   0  12        0.10        1.23      4.15 o
   3   0  12       16.13       17.47      5.42 o
   4   0  12        4.48        0.66      5.27 o
   5   0  12       13.43       16.36      6.08 o
 -13   1  12        0.87        0.87      5.98 o
 -12   1  12        0.16       -3.82      4.69 o
 -11   1  12        0.63        0.75      4.81 o
 -10   1  12        0.05       -0.18      4.05 o
  -9   1  12        5.13        5.35      3.62 o
  -8   1  12        0.29       -0.03      3.83 o
  -7   1  12        3.35        1.30      3.97 o
  -6   1  12       18.81       15.95      3.16 o
  -5   1  12        0.64        5.27      2.98 o
  -4   1  12        0.55        1.40      3.09 o
  -3   1  12        8.31        8.29      3.55 o
  -2   1  12        5.29        2.24      3.83 o
  -1   1  12        2.00        2.14      3.41 o
   0   1  12       25.81       28.93      4.33 o
   1   1  12        5.69        3.90      4.04 o
   2   1  12       46.78       49.35      5.85 o
   3   1  12        1.26        3.92      5.09 o
   4   1  12        3.56        5.41      5.84 o
   5   1  12        0.02        3.23      6.35 o
 -13   2  12        0.26        4.21      6.97 o
 -12   2  12        0.03       -0.74      5.77 o
 -11   2  12        4.58        1.37      4.88 o
 -10   2  12        9.54       13.88      4.46 o
  -9   2  12       35.16       32.73      4.24 o
  -8   2  12       11.16        8.85      4.17 o
  -7   2  12       17.06       12.97      3.68 o
  -6   2  12        5.81        6.81      3.73 o
  -5   2  12        0.33        1.34      3.08 o
  -4   2  12       16.94       20.76      3.45 o
  -3   2  12        8.80       10.11      3.83 o
  -2   2  12       75.69       68.58      5.51 o
  -1   2  12       17.88       14.02      4.55 o
   0   2  12        4.48        4.39      3.47 o
   1   2  12        3.12        2.60      4.27 o
   2   2  12        0.20        0.15      5.06 o
   3   2  12       10.39       14.20      5.70 o
   4   2  12        0.26       -1.06      6.15 o
   5   2  12        3.18        2.82      6.50 o
 -13   3  12        0.93       -3.22      7.09 o
 -12   3  12        6.15        5.26      5.50 o
 -11   3  12        0.16       -0.32      5.30 o
 -10   3  12        0.47       -3.03      4.61 o
  -9   3  12        2.37        0.89      3.84 o
  -8   3  12       19.92       24.82      4.64 o
  -7   3  12        9.04       10.45      4.38 o
  -6   3  12        0.04       -1.34      3.82 o
  -5   3  12       14.40       17.12      3.62 o
  -4   3  12       18.67       24.27      3.61 o
  -3   3  12       25.27       27.39      3.71 o
  -2   3  12       44.59       41.55      4.78 o
  -1   3  12       14.71       17.09      4.51 o
   0   3  12      113.25      114.45      6.91 o
   1   3  12        1.28       -1.94      4.73 o
   2   3  12        8.38       10.66      4.83 o
   3   3  12       32.40       35.88      6.62 o
   4   3  12        0.02        0.73      6.40 o
 -13   4  12        0.72       -8.55      9.23 o
 -12   4  12        0.60       -4.98      5.94 o
 -11   4  12        0.83       -2.62      5.62 o
 -10   4  12        3.15        1.03      6.11 o
  -9   4  12        5.68        5.41      4.14 o
  -8   4  12       31.62       32.57      5.15 o
  -7   4  12        1.00        1.25      4.49 o
  -6   4  12       20.25       16.96      4.25 o
  -5   4  12        0.29        1.36      3.56 o
  -4   4  12       19.91       26.42      3.84 o
  -3   4  12       18.49       16.75      3.56 o
  -2   4  12       17.99       24.52      5.39 o
  -1   4  12        5.78        6.89      4.21 o
   0   4  12        1.15        1.08      4.53 o
   1   4  12        0.17        4.97      4.85 o
   2   4  12       44.64       57.53      5.77 o
   3   4  12       20.03       21.06      5.55 o
   4   4  12        1.89        0.41      7.69 o
 -13   5  12        0.06       -1.86      8.89 o
 -12   5  12        0.95        4.10      5.50 o
 -11   5  12        0.26        2.62      6.26 o
 -10   5  12        0.41       -2.78      5.33 o
  -9   5  12        6.62        7.63      4.18 o
  -8   5  12       11.18        8.71      4.70 o
  -7   5  12        2.70        1.26      4.66 o
  -6   5  12        4.27        1.54      3.98 o
  -5   5  12       24.52       30.68      4.10 o
  -4   5  12        2.85        4.09      3.45 o
  -3   5  12        0.39        2.38      4.08 o
  -2   5  12        0.15        2.79      5.51 o
  -1   5  12        7.34       12.87      5.20 o
   0   5  12        0.41        3.83      4.76 o
   1   5  12        5.17        6.13      4.61 o
   2   5  12        6.07       11.82      6.13 o
   3   5  12        8.15        9.55      6.61 o
   4   5  12        3.87        3.14      7.42 o
 -12   6  12        1.65       -5.10      8.31 o
 -11   6  12        0.01       -1.51      6.99 o
 -10   6  12        0.49       -1.12      5.78 o
  -9   6  12        0.03        0.41      4.62 o
  -8   6  12        5.38        8.79      4.58 o
  -7   6  12        7.26        4.50      4.47 o
  -6   6  12        0.67        3.35      3.48 o
  -5   6  12        0.14        1.73      3.47 o
  -4   6  12        0.37        1.24      4.05 o
  -3   6  12        7.12        4.57      4.32 o
  -2   6  12       26.18       31.60      5.07 o
  -1   6  12        1.76        1.67      4.92 o
   0   6  12        8.02        6.25      5.57 o
   1   6  12        0.46       -3.08      4.89 o
   2   6  12        0.39        1.83      5.15 o
   3   6  12        0.01       -0.89      6.86 o
 -11   7  12        0.38        1.89      9.02 o
 -10   7  12        0.00       -2.74      5.69 o
  -9   7  12        0.85        2.48      4.53 o
  -8   7  12        0.49        3.22      4.24 o
  -7   7  12        0.01       -0.25      4.18 o
  -6   7  12        0.00        1.46      3.65 o
  -5   7  12        1.99       -1.77      3.97 o
  -4   7  12        0.61       -0.50      3.97 o
  -3   7  12        3.78        2.07      4.29 o
  -2   7  12        3.70        7.72      4.83 o
  -1   7  12        2.76        2.37      6.59 o
   0   7  12        2.15        2.27      7.34 o
   1   7  12        0.23       -3.86      7.89 o
   2   7  12        2.24       -1.26      7.55 o
   3   7  12        0.40       -1.26      9.19 o
 -11   8  12        0.04       -3.27     10.58 o
 -10   8  12        1.42        4.34      7.30 o
  -9   8  12        0.21        2.63      4.74 o
  -8   8  12        0.98        1.46      4.94 o
  -7   8  12        0.06        3.53      4.98 o
  -6   8  12        2.65        2.48      4.93 o
  -5   8  12        0.63        2.12      4.31 o
  -4   8  12        0.55       -1.43      6.60 o
  -3   8  12        4.46        0.86      7.40 o
  -2   8  12       14.79       20.85      7.40 o
  -1   8  12        0.02        0.01      7.99 o
   0   8  12        2.37        0.94      8.68 o
   1   8  12        0.09        2.19      8.72 o
   2   8  12        0.67        1.33      8.19 o
 -10   9  12        0.51       -4.73      8.46 o
  -9   9  12        0.99       -0.94      6.37 o
  -8   9  12        0.24        1.32      6.15 o
  -7   9  12        0.72        5.72      6.96 o
  -6   9  12        3.41        8.23      8.83 o
  -5   9  12        2.23        5.60      7.52 o
  -4   9  12        1.97       -4.93      7.36 o
  -3   9  12       13.33       15.78      7.40 o
  -2   9  12        0.26       -0.73      8.72 o
  -1   9  12        7.05       10.63      8.44 o
   0   9  12        0.19       -1.47      8.79 o
   1   9  12        4.21       11.52      8.83 o
  -9  10  12        0.02        4.04      6.72 o
  -8  10  12        2.10        0.59      8.60 o
  -7  10  12        0.40       -2.06      6.62 o
  -6  10  12        0.10        5.93      8.48 o
  -5  10  12        1.47        1.17      8.01 o
  -4  10  12        0.00       -2.21      7.84 o
  -3  10  12        3.51        3.75      9.70 o
  -2  10  12        3.27        1.39      9.01 o
  -1  10  12        0.06       -8.35      8.51 o
   0  10  12        0.46       -7.38      8.47 o
  -6  11  12        0.20       -3.75      8.02 o
  -5  11  12        0.16        4.86      7.04 o
  -4  11  12        2.18        2.64      8.39 o
  -3  11  12        0.16        1.85     11.19 o
  -2  11  12        0.22       -0.80      9.55 o
  -5 -11  13        3.11        5.12      5.38 o
  -4 -11  13        0.06        1.38      6.10 o
  -8 -10  13        1.45        2.20      4.57 o
  -7 -10  13        0.09       -1.46      4.91 o
  -6 -10  13        0.98       -0.47      5.27 o
  -5 -10  13        2.00       -2.03      5.50 o
  -4 -10  13        2.59        8.61      5.51 o
  -3 -10  13        0.29       -2.21      6.38 o
  -2 -10  13        0.73       -1.15      7.01 o
  -1 -10  13        3.32        0.49      7.37 o
  -9  -9  13        0.74       -1.59      4.73 o
  -8  -9  13        0.89        0.62      4.39 o
  -7  -9  13        0.28        0.03      4.63 o
  -6  -9  13        1.57       -3.51      4.55 o
  -5  -9  13        0.48        1.18      5.01 o
  -4  -9  13        8.16        6.67      5.62 o
  -3  -9  13        3.96        2.25      6.03 o
  -2  -9  13        1.71        0.29      6.29 o
  -1  -9  13        2.90        1.02      6.63 o
   0  -9  13        0.68        2.47      5.84 o
 -10  -8  13        0.14       -2.88      6.29 o
  -9  -8  13        0.15        2.60      4.42 o
  -8  -8  13        1.09        4.29      4.01 o
  -7  -8  13        0.12        1.89      4.43 o
  -6  -8  13        0.03        1.52      4.02 o
  -5  -8  13        0.67        1.16      4.21 o
  -4  -8  13        5.02        1.85      5.77 o
  -3  -8  13        0.06       -0.69      4.83 o
  -2  -8  13        0.10       -2.20      4.88 o
  -1  -8  13        2.08        3.35      5.81 o
   0  -8  13        0.08       -3.87      5.56 o
   1  -8  13        0.03        1.20      5.70 o
 -11  -7  13        0.64       -5.10      5.10 o
 -10  -7  13        0.00        3.10      5.13 o
  -9  -7  13        2.83        1.74      3.61 o
  -8  -7  13        0.36        4.47      3.40 o
  -7  -7  13        2.44        1.68      3.69 o
  -6  -7  13        0.05        2.15      3.95 o
  -5  -7  13        2.98        1.61      4.31 o
  -4  -7  13        3.13        1.63      4.64 o
  -3  -7  13        0.08        1.09      5.48 o
  -2  -7  13       13.82       18.20      5.24 o
  -1  -7  13        2.13       -0.11      5.67 o
   0  -7  13        0.45        0.56      5.70 o
   1  -7  13        2.50        1.93      5.19 o
   2  -7  13        6.28        2.39      5.42 o
 -12  -6  13        0.03        7.03      6.00 o
 -11  -6  13        0.21       -3.09      4.85 o
 -10  -6  13        0.04        2.69      4.16 o
  -9  -6  13        5.18        8.27      4.27 o
  -8  -6  13        7.99        5.24      3.49 o
  -7  -6  13        0.17        1.03      3.24 o
  -6  -6  13        1.07        0.30      4.06 o
  -5  -6  13        2.16        0.61      3.97 o
  -4  -6  13        7.69        5.11      4.33 o
  -3  -6  13       23.77       29.10      4.64 o
  -2  -6  13        2.83        0.44      5.03 o
  -1  -6  13       50.77       62.36      6.46 o
   0  -6  13       20.09       17.55      5.87 o
   1  -6  13        0.10        0.71      5.42 o
   2  -6  13        0.08        1.65      5.06 o
   3  -6  13        1.99       -2.24      6.05 o
 -12  -5  13        0.77        1.43      6.12 o
 -11  -5  13        0.21        2.35      4.85 o
 -10  -5  13        2.04        0.45      4.60 o
  -9  -5  13        0.05        0.62      4.04 o
  -8  -5  13        0.22       -0.33      3.60 o
  -7  -5  13        0.01        0.07      3.43 o
  -6  -5  13        4.36       -1.57      3.96 o
  -5  -5  13        4.31        2.65      3.83 o
  -4  -5  13       43.18       45.79      4.65 o
  -3  -5  13        1.33       -0.70      4.25 o
  -2  -5  13       36.17       35.94      4.87 o
  -1  -5  13        3.05        1.19      5.16 o
   0  -5  13       18.39       21.03      5.48 o
   1  -5  13        0.01       -3.06      5.36 o
   2  -5  13        5.12        2.62      5.43 o
   3  -5  13        0.04        4.16      5.79 o
 -12  -4  13        2.16        8.96      6.33 o
 -11  -4  13        0.72        1.79      5.46 o
 -10  -4  13        0.15       -1.55      4.50 o
  -9  -4  13        8.77        7.33      4.08 o
  -8  -4  13       15.18       11.89      3.63 o
  -7  -4  13        0.06        2.55      3.77 o
  -6  -4  13       23.14       27.40      3.59 o
  -5  -4  13        1.14        0.79      3.54 o
  -4  -4  13        4.54        5.05      3.74 o
  -3  -4  13        8.27        9.09      3.99 o
  -2  -4  13        5.63        8.13      4.08 o
  -1  -4  13       51.55       62.75      5.43 o
   0  -4  13       13.22       10.50      4.61 o
   1  -4  13        2.10        5.63      5.15 o
   2  -4  13        1.02        3.81      5.43 o
   3  -4  13        0.02       -3.65      5.59 o
 -13  -3  13        0.18       -1.53      6.58 o
 -12  -3  13        0.10        0.53      5.99 o
 -11  -3  13        5.59        1.52      5.26 o
 -10  -3  13        0.59       -3.20      5.16 o
  -9  -3  13        2.09        3.99      4.24 o
  -8  -3  13        1.70        1.32      3.39 o
  -7  -3  13        0.91        0.37      3.43 o
  -6  -3  13        1.11        1.74      3.40 o
  -5  -3  13        6.98        7.02      3.36 o
  -4  -3  13        2.00        3.33      3.12 o
  -3  -3  13       10.24       12.78      4.03 o
  -2  -3  13        1.22        0.73      4.07 o
  -1  -3  13        3.92        3.15      4.17 o
   0  -3  13       31.66       29.60      4.69 o
   1  -3  13        2.11        0.52      4.26 o
   2  -3  13       13.31        8.89      4.90 o
   3  -3  13        9.31        6.91      5.10 o
 -13  -2  13        0.01       -5.67      5.67 o
 -12  -2  13        0.66       -4.73      6.38 o
 -11  -2  13        0.12       -1.59      5.05 o
 -10  -2  13        1.97        0.05      5.24 o
  -9  -2  13        2.04       -2.38      4.16 o
  -8  -2  13        2.49        4.67      3.68 o
  -7  -2  13        0.72        0.36      3.93 o
  -6  -2  13        2.51        2.59      3.13 o
  -5  -2  13        2.40        2.89      3.17 o
  -4  -2  13        3.23        0.30      3.07 o
  -3  -2  13        0.21       -2.86      4.00 o
  -2  -2  13       14.73       18.45      4.29 o
  -1  -2  13        5.70        2.71      4.14 o
   0  -2  13        4.03        2.43      4.45 o
   1  -2  13        2.80        3.20      4.32 o
   2  -2  13        0.52       -0.50      4.50 o
   3  -2  13        0.00       -4.92      5.08 o
   4  -2  13        0.12        0.85      5.54 o
 -13  -1  13        0.86       -5.87      6.35 o
 -12  -1  13        0.00       -5.04      5.04 o
 -11  -1  13        0.06       -0.46      5.12 o
 -10  -1  13        0.00       -4.34      4.34 o
  -9  -1  13        0.55       -0.22      4.37 o
  -8  -1  13        0.61        1.47      3.44 o
  -7  -1  13        6.98        7.58      3.89 o
  -6  -1  13        0.00        1.43      3.61 o
  -5  -1  13        8.38       11.67      4.15 o
  -4  -1  13        1.86        0.57      4.72 o
  -3  -1  13        2.52        4.42      4.37 o
  -2  -1  13        5.11        2.62      4.45 o
  -1  -1  13       10.60       13.56      4.81 o
   0  -1  13        6.00        7.33      4.41 o
   1  -1  13        0.87        0.05      4.16 o
   2  -1  13       18.59       14.30      5.14 o
   3  -1  13        0.64        2.12      5.17 o
   4  -1  13        2.10        2.77      5.67 o
 -13   0  13        0.45        2.25      6.97 o
 -12   0  13        0.03        1.61      4.68 o
 -11   0  13        0.21       -1.27      4.99 o
 -10   0  13        4.66        7.99      4.98 o
  -9   0  13        1.52        3.76      4.21 o
  -8   0  13        1.02       -0.38      4.06 o
  -7   0  13        0.76       -2.66      2.88 o
  -6   0  13        0.63        0.58      2.73 o
  -5   0  13        1.57        2.19      2.86 o
  -4   0  13        7.93        7.22      3.29 o
  -3   0  13       11.45       12.64      4.98 o
  -2   0  13        0.60       -1.63      4.89 o
  -1   0  13        1.39        0.61      4.79 o
   0   0  13        0.01        0.48      4.21 o
   1   0  13        7.32        7.00      4.34 o
   2   0  13        0.38        1.11      5.58 o
   3   0  13        7.99        6.63      5.94 o
   4   0  13        5.90       11.10      5.92 o
 -13   1  13        0.12        5.15      5.35 o
 -12   1  13        0.29       -1.25      5.08 o
 -11   1  13        2.00        1.75      4.73 o
 -10   1  13        0.58        2.09      5.14 o
  -9   1  13        3.40        3.77      4.69 o
  -8   1  13        2.14        5.27      4.33 o
  -7   1  13        0.12       -0.93      3.45 o
  -6   1  13        0.04       -0.10      3.13 o
  -5   1  13        0.36        0.15      3.16 o
  -4   1  13        5.09        4.25      3.20 o
  -3   1  13        7.26        1.11      4.54 o
  -2   1  13       15.28       18.04      4.27 o
  -1   1  13        7.88        8.70      4.62 o
   0   1  13       15.57       13.07      4.36 o
   1   1  13        0.21       -1.29      5.22 o
   2   1  13       11.88       13.63      5.72 o
   3   1  13       13.49       20.20      5.86 o
   4   1  13        3.46        1.03      6.69 o
 -13   2  13        2.36       -0.16      6.48 o
 -12   2  13        0.73        0.85      5.04 o
 -11   2  13        0.05        2.28      5.24 o
 -10   2  13        1.35        2.22      5.14 o
  -9   2  13        5.32        6.16      4.82 o
  -8   2  13       11.01       10.62      4.31 o
  -7   2  13       27.35       20.60      4.58 o
  -6   2  13        0.02        2.15      3.47 o
  -5   2  13       16.45       15.20      3.70 o
  -4   2  13        2.74       -1.65      3.33 o
  -3   2  13        2.34       -0.12      4.65 o
  -2   2  13        1.69        1.18      4.37 o
  -1   2  13       80.34       81.94      6.38 o
   0   2  13       19.68       21.18      4.84 o
   1   2  13        8.93        7.12      5.43 o
   2   2  13       15.35       15.04      5.64 o
   3   2  13        2.23        2.75      6.01 o
 -13   3  13        0.18       -4.83      7.00 o
 -12   3  13        0.04        2.71      5.01 o
 -11   3  13        0.04        1.30      5.09 o
 -10   3  13        5.97        1.00      4.77 o
  -9   3  13        1.66        2.07      5.20 o
  -8   3  13       17.31       24.14      4.97 o
  -7   3  13        1.50       -2.80      4.56 o
  -6   3  13       26.55       29.50      3.91 o
  -5   3  13       22.15       20.30      3.71 o
  -4   3  13       24.93       20.58      3.82 o
  -3   3  13       22.76       25.21      5.40 o
  -2   3  13        0.01       -0.31      4.63 o
  -1   3  13        0.19       -0.04      4.79 o
   0   3  13       11.07        9.86      5.16 o
   1   3  13        0.09        7.06      5.32 o
   2   3  13        9.59        9.49      5.78 o
   3   3  13        2.57        0.42      6.31 o
 -12   4  13        0.08        0.94      5.45 o
 -11   4  13        0.27       -3.52      5.69 o
 -10   4  13        3.75        6.62      5.45 o
  -9   4  13        6.38        9.99      4.71 o
  -8   4  13        0.00        3.49      4.71 o
  -7   4  13       45.52       43.08      5.08 o
  -6   4  13       32.63       35.59      4.36 o
  -5   4  13        1.56        0.35      3.79 o
  -4   4  13        7.81       11.12      3.66 o
  -3   4  13        3.46        1.86      4.28 o
  -2   4  13        1.59        7.21      4.33 o
  -1   4  13        9.40        6.95      5.12 o
   0   4  13        3.25        8.43      5.20 o
   1   4  13        5.50        5.12      5.28 o
   2   4  13       17.45       21.61      5.96 o
   3   4  13        0.44        1.74      7.56 o
 -12   5  13        0.67       -5.67      5.92 o
 -11   5  13        1.59        1.81      6.04 o
 -10   5  13        0.12        4.02      5.47 o
  -9   5  13        8.78        8.44      4.90 o
  -8   5  13        9.39        3.41      5.08 o
  -7   5  13        0.50        4.30      4.39 o
  -6   5  13        5.82        6.59      3.94 o
  -5   5  13        1.38        0.09      3.79 o
  -4   5  13        0.14        4.76      4.32 o
  -3   5  13        4.14        4.95      4.72 o
  -2   5  13        0.20       -1.67      5.24 o
  -1   5  13        1.94       -1.05      4.49 o
   0   5  13        0.54        4.45      5.28 o
   1   5  13        7.17        8.07      5.75 o
   2   5  13        0.30       -4.69      6.52 o
 -11   6  13        0.07        3.32      7.53 o
 -10   6  13        1.50        5.86      5.33 o
  -9   6  13        0.96        1.23      4.71 o
  -8   6  13        0.51        0.76      4.75 o
  -7   6  13        0.04        1.87      4.29 o
  -6   6  13       12.49       11.56      4.37 o
  -5   6  13       11.65       13.52      4.62 o
  -4   6  13        0.00       -1.74      4.46 o
  -3   6  13        3.36        3.35      4.80 o
  -2   6  13        3.58        4.79      4.52 o
  -1   6  13        0.59        4.26      5.27 o
   0   6  13        1.06        2.57      6.26 o
   1   6  13        0.17        1.41      6.06 o
   2   6  13        2.08       -2.29      6.71 o
 -11   7  13        0.55       -2.70      7.96 o
 -10   7  13        0.09       -2.32      5.30 o
  -9   7  13        0.03        3.00      5.53 o
  -8   7  13        0.08        0.05      5.07 o
  -7   7  13        4.68        3.14      4.46 o
  -6   7  13        0.13        1.55      4.20 o
  -5   7  13        1.12        4.07      4.75 o
  -4   7  13        2.34       -3.16      5.19 o
  -3   7  13       12.16       14.55      5.50 o
  -2   7  13        0.22       -2.56      6.68 o
  -1   7  13       11.50       19.70      7.73 o
   0   7  13        0.01       -0.41      8.49 o
   1   7  13        0.96       -5.96      7.36 o
 -10   8  13        1.55        0.62      8.17 o
  -9   8  13        1.06        1.06      7.07 o
  -8   8  13        0.00        0.33      7.08 o
  -7   8  13        0.09       -4.58      7.48 o
  -6   8  13        1.63       -1.32      6.35 o
  -5   8  13        0.00       -3.56      6.80 o
  -4   8  13        2.76        1.90      6.83 o
  -3   8  13        1.39        8.73      8.19 o
  -2   8  13        0.63        3.60      7.86 o
  -1   8  13        0.45        2.69      8.78 o
   0   8  13        1.69        9.74      8.08 o
  -8   9  13        1.23       -0.19      7.94 o
  -7   9  13        2.49        0.67      7.79 o
  -6   9  13        0.05       -1.49      6.77 o
  -5   9  13        0.21       -0.77      6.65 o
  -4   9  13        3.18        2.96      7.91 o
  -3   9  13        2.06       -4.92     10.29 o
  -2   9  13        0.62       -0.42      7.84 o
  -1   9  13        4.23       -1.25      9.66 o
  -6  10  13        3.30        8.25      7.21 o
  -5  10  13        1.08        1.32      8.30 o
  -4  10  13        0.02        2.66      8.04 o
  -3  10  13        0.28       -1.26      9.76 o
  -8  -9  14        1.52        0.85      4.66 o
  -7  -9  14        0.00       -3.01      5.40 o
  -6  -9  14        3.18        0.56      5.65 o
  -5  -9  14        3.81        1.80      5.66 o
  -4  -9  14        2.55       -1.57      6.21 o
  -3  -9  14        1.22       16.45      6.85 o
  -2  -9  14        0.56        2.04      7.68 o
  -9  -8  14        2.06        6.45      5.55 o
  -8  -8  14        1.08       -1.35      4.48 o
  -7  -8  14        3.60        5.58      4.48 o
  -6  -8  14        0.19        2.42      4.54 o
  -5  -8  14        0.23       -0.80      5.57 o
  -4  -8  14        0.91        0.73      6.22 o
  -3  -8  14        6.62        5.91      5.91 o
  -2  -8  14        8.83       12.01      6.11 o
  -1  -8  14        1.78        0.28      5.88 o
 -10  -7  14        0.00       -4.67      5.26 o
  -9  -7  14        0.31        0.23      4.39 o
  -8  -7  14        0.72       -0.56      3.84 o
  -7  -7  14        0.73        1.81      3.89 o
  -6  -7  14        0.00       -2.57      5.19 o
  -5  -7  14        6.77        3.13      4.89 o
  -4  -7  14        0.59        4.66      5.93 o
  -3  -7  14        0.83        5.05      6.04 o
  -2  -7  14       18.89       19.42      6.07 o
  -1  -7  14        0.53       -1.95      5.77 o
   0  -7  14        0.64       -3.72      5.85 o
 -11  -6  14        1.67        4.10      5.38 o
 -10  -6  14        0.14       -3.90      4.98 o
  -9  -6  14        0.34        2.96      5.25 o
  -8  -6  14        0.59        0.85      3.59 o
  -7  -6  14        2.97        4.00      3.88 o
  -6  -6  14        1.48       -1.53      4.34 o
  -5  -6  14       18.41       19.20      4.80 o
  -4  -6  14        0.08        5.32      4.31 o
  -3  -6  14        6.27       13.47      5.51 o
  -2  -6  14       13.57        8.07      5.94 o
  -1  -6  14        2.77        6.89      5.75 o
   0  -6  14        4.35        6.70      5.68 o
   1  -6  14        8.87       10.90      5.85 o
 -11  -5  14        0.53        2.97      6.45 o
 -10  -5  14        0.14        1.63      4.82 o
  -9  -5  14        5.11        5.00      4.26 o
  -8  -5  14        1.43       -1.04      3.74 o
  -7  -5  14        0.71        1.41      3.96 o
  -6  -5  14        0.09       -0.38      3.86 o
  -5  -5  14        1.56        4.54      4.53 o
  -4  -5  14        0.43        0.35      4.77 o
  -3  -5  14        9.89       12.76      5.48 o
  -2  -5  14       14.39       10.04      5.62 o
  -1  -5  14        0.15        1.07      5.97 o
   0  -5  14       15.64       13.52      6.48 o
   1  -5  14        1.63       -0.44      5.76 o
 -12  -4  14        0.25       -1.16      6.47 o
 -11  -4  14        0.27        2.87      5.30 o
 -10  -4  14        1.09        2.76      5.42 o
  -9  -4  14        3.04        1.56      4.37 o
  -8  -4  14        0.94        0.73      3.89 o
  -7  -4  14        4.83        4.58      4.05 o
  -6  -4  14        4.56        3.36      4.42 o
  -5  -4  14       11.22       11.88      4.47 o
  -4  -4  14        7.05        1.77      5.62 o
  -3  -4  14        1.61        0.98      5.28 o
  -2  -4  14        2.16       10.77      5.60 o
  -1  -4  14       16.02        7.04      6.31 o
   0  -4  14        2.64        3.23      6.11 o
   1  -4  14        7.96       15.06      5.55 o
   2  -4  14        3.97       -0.54      5.87 o
 -12  -3  14        0.03       -4.56      7.01 o
 -11  -3  14        0.88       -0.19      5.57 o
 -10  -3  14        0.21        4.19      5.14 o
  -9  -3  14        4.20        7.22      4.48 o
  -8  -3  14        0.67        3.80      4.49 o
  -7  -3  14       11.51       11.53      4.04 o
  -6  -3  14        2.95        3.58      4.09 o
  -5  -3  14        5.22        7.18      4.89 o
  -4  -3  14       10.97        6.58      4.64 o
  -3  -3  14        1.67        2.72      4.29 o
  -2  -3  14        0.17       -0.62      4.48 o
  -1  -3  14        6.01        4.24      4.55 o
   0  -3  14        0.61       -1.66      5.27 o
   1  -3  14        0.00       -0.22      5.61 o
   2  -3  14        0.02        5.72      6.05 o
 -12  -2  14        0.08       -3.52      6.33 o
 -11  -2  14        0.23       -0.07      5.66 o
 -10  -2  14        3.33        2.44      4.71 o
  -9  -2  14        2.49        0.27      4.26 o
  -8  -2  14        3.04        5.69      4.79 o
  -7  -2  14        1.41        0.86      4.00 o
  -6  -2  14       11.42       12.94      4.35 o
  -5  -2  14        0.00       -0.26      4.39 o
  -4  -2  14        0.77        0.36      4.20 o
  -3  -2  14        1.23        2.52      4.16 o
  -2  -2  14        1.33        0.48      4.11 o
  -1  -2  14        6.19        6.42      4.44 o
   0  -2  14        4.85        7.85      4.24 o
   1  -2  14       13.69       14.34      4.77 o
   2  -2  14        9.87       12.87      5.37 o
 -12  -1  14        0.00        1.60      5.54 o
 -11  -1  14        0.01        1.22      5.18 o
 -10  -1  14        0.11       -2.90      5.02 o
  -9  -1  14        0.68        0.43      4.59 o
  -8  -1  14        0.01       -0.88      4.44 o
  -7  -1  14        0.97        1.47      3.95 o
  -6  -1  14        2.87       -0.80      3.97 o
  -5  -1  14        1.20        5.02      4.17 o
  -4  -1  14        0.83       -2.04      4.37 o
  -3  -1  14       10.42       13.17      4.92 o
  -2  -1  14        1.83        0.77      4.73 o
  -1  -1  14        1.00        0.17      4.51 o
   0  -1  14        0.01        1.14      4.41 o
   1  -1  14        0.06        2.24      5.06 o
   2  -1  14        0.81       -1.55      5.29 o
 -12   0  14        0.98        1.95      5.72 o
 -11   0  14        0.04       -1.93      5.87 o
 -10   0  14        1.08        0.18      5.58 o
  -9   0  14        0.05       -0.03      4.64 o
  -8   0  14        0.05        3.77      4.97 o
  -7   0  14        0.70       -0.79      4.16 o
  -6   0  14        0.33        0.92      4.33 o
  -5   0  14        0.10       -1.30      4.37 o
  -4   0  14        4.78       -0.63      4.90 o
  -3   0  14        3.52        1.07      4.94 o
  -2   0  14        4.97        8.20      5.50 o
  -1   0  14        0.05        2.03      4.95 o
   0   0  14        0.23       -3.19      5.51 o
   1   0  14        3.82        7.75      5.34 o
   2   0  14        3.76        2.48      5.97 o
 -12   1  14        2.15        1.61      5.64 o
 -11   1  14        0.01        3.81      6.09 o
 -10   1  14        0.61        2.26      5.43 o
  -9   1  14        0.08       -3.57      5.14 o
  -8   1  14        1.98        4.73      4.21 o
  -7   1  14        4.47        6.09      4.21 o
  -6   1  14        0.63        2.47      4.36 o
  -5   1  14        0.41       -0.61      4.46 o
  -4   1  14        2.49        2.12      3.77 o
  -3   1  14        1.20        2.64      4.34 o
  -2   1  14        0.38       -0.20      5.33 o
  -1   1  14        3.01        4.56      5.82 o
   0   1  14       12.45        4.69      5.54 o
   1   1  14        0.61        1.47      5.36 o
   2   1  14        3.01        0.11      5.97 o
 -12   2  14        0.18       -5.43      5.43 o
 -11   2  14        0.04        2.93      6.70 o
 -10   2  14        0.33       -0.38      5.33 o
  -9   2  14        0.07        1.44      5.44 o
  -8   2  14        0.07        1.67      4.53 o
  -7   2  14       18.72       19.78      4.02 o
  -6   2  14        0.98       -2.08      3.79 o
  -5   2  14        0.44        2.94      3.81 o
  -4   2  14        1.35        3.34      3.88 o
  -3   2  14        3.51        0.54      4.60 o
  -2   2  14        0.50       -1.25      4.65 o
  -1   2  14        1.43        0.60      5.06 o
   0   2  14        2.20       -0.10      5.91 o
   1   2  14        9.04        4.03      6.11 o
   2   2  14        0.36        2.56      6.20 o
 -12   3  14        0.96        1.83      5.47 o
 -11   3  14        0.02       -1.67      6.86 o
 -10   3  14        3.61        2.48      5.68 o
  -9   3  14        1.83        2.97      5.43 o
  -8   3  14        9.63        4.86      5.08 o
  -7   3  14        0.00        1.82      3.89 o
  -6   3  14       12.29        9.48      4.02 o
  -5   3  14        1.32        1.97      3.84 o
  -4   3  14       14.53       13.41      4.16 o
  -3   3  14        3.20       -1.41      4.66 o
  -2   3  14       37.00       29.38      5.28 o
  -1   3  14        2.98        0.78      5.29 o
   0   3  14        2.16        7.33      5.35 o
   1   3  14        8.34       11.15      7.06 o
   2   3  14        0.11        4.86      5.87 o
 -11   4  14        0.03        7.26      6.55 o
 -10   4  14        0.18       -0.05      8.11 o
  -9   4  14        0.98       -1.53      5.44 o
  -8   4  14        0.80       -1.38      4.84 o
  -7   4  14        1.74        0.28      4.13 o
  -6   4  14        0.73        3.34      4.10 o
  -5   4  14       15.06       20.09      4.35 o
  -4   4  14        9.57        6.99      4.46 o
  -3   4  14        0.77        3.86      4.29 o
  -2   4  14        2.01        1.25      4.96 o
  -1   4  14        0.00       -1.45      5.44 o
   0   4  14        4.72        3.90      5.48 o
   1   4  14        1.48        3.81      5.89 o
 -11   5  14        0.35        4.32      6.36 o
 -10   5  14        0.45        1.16      6.44 o
  -9   5  14        0.17        2.54      5.55 o
  -8   5  14        0.06        2.43      4.46 o
  -7   5  14       35.21       32.29      4.59 o
  -6   5  14        4.09        7.46      4.44 o
  -5   5  14        0.04        0.69      4.21 o
  -4   5  14        0.03       -0.39      4.51 o
  -3   5  14        0.15        2.57      4.54 o
  -2   5  14        0.26       -2.88      5.08 o
  -1   5  14        1.44       -0.54      5.61 o
   0   5  14        0.10       -1.31      5.73 o
   1   5  14       11.78       17.84      7.08 o
 -10   6  14        0.00        0.16      7.65 o
  -9   6  14        0.00        4.03      8.23 o
  -8   6  14        0.59       -0.59      5.19 o
  -7   6  14        0.73        1.59      4.61 o
  -6   6  14        0.16        0.50      4.69 o
  -5   6  14        0.74        0.29      4.72 o
  -4   6  14        7.77        4.86      4.90 o
  -3   6  14        1.14        6.83      6.25 o
  -2   6  14       13.61       20.35      6.11 o
  -1   6  14        0.00       -4.50      6.10 o
   0   6  14        3.30       -0.50      6.58 o
  -9   7  14        0.61       -3.31      9.13 o
  -8   7  14        0.13       -3.94      5.71 o
  -7   7  14        0.13        1.84      6.26 o
  -6   7  14        0.96       -2.12      6.27 o
  -5   7  14        0.95        4.17      6.51 o
  -4   7  14        4.84        2.96      6.53 o
  -3   7  14        2.10        8.55      6.93 o
  -2   7  14        2.10        4.79      7.15 o
  -1   7  14        0.09       -0.75      7.40 o
  -8   8  14        0.95        0.20      7.75 o
  -7   8  14        0.38       -2.96      6.73 o
  -6   8  14        0.06       -6.91      6.91 o
  -5   8  14        0.12       -4.34      6.98 o
  -4   8  14        0.19       -4.78      8.23 o
  -3   8  14        1.69        0.36      7.61 o
  -2   8  14        2.58        7.44      7.40 o
  -6  -8  15        0.77        2.73      5.48 o
  -5  -8  15        1.54        1.44      6.48 o
  -4  -8  15        0.04       -1.14      5.90 o
  -8  -7  15        0.90        2.58      6.08 o
  -7  -7  15        0.01        0.13      5.27 o
  -6  -7  15        0.05        5.07      5.96 o
  -5  -7  15        0.20        0.69      5.97 o
  -4  -7  15        4.82       10.07      6.35 o
  -3  -7  15        8.99       11.61      6.56 o
  -2  -7  15        0.11       -3.45      5.97 o
  -9  -6  15        2.45        2.26      5.20 o
  -8  -6  15        0.45        0.65      5.14 o
  -7  -6  15        0.21        7.79      4.71 o
  -6  -6  15        6.62        9.46      5.40 o
  -5  -6  15        2.09        4.23      6.47 o
  -4  -6  15        0.37        5.34      6.37 o
  -3  -6  15       22.90       21.25      6.56 o
  -2  -6  15        4.52        4.95      6.12 o
  -1  -6  15        0.28       -1.50      7.61 o
 -10  -5  15        0.16       -2.89      5.79 o
  -9  -5  15        0.03        0.19      5.09 o
  -8  -5  15        0.70        4.48      4.89 o
  -7  -5  15        4.98        7.67      5.66 o
  -6  -5  15        4.79        4.18      5.10 o
  -5  -5  15        0.33       -0.14      5.15 o
  -4  -5  15        3.47       -1.98      6.34 o
  -3  -5  15        5.90        4.80      6.47 o
  -2  -5  15        0.72        3.98      6.07 o
  -1  -5  15        1.14        0.97      6.14 o
 -10  -4  15        0.60       -2.77      5.30 o
  -9  -4  15        0.18        0.25      4.90 o
  -8  -4  15        2.36        0.26      4.78 o
  -7  -4  15        6.12        7.40      5.31 o
  -6  -4  15        0.35        1.25      4.63 o
  -5  -4  15        1.31        1.42      4.65 o
  -4  -4  15        0.65        2.11      5.47 o
  -3  -4  15        7.72        2.70      6.16 o
  -2  -4  15        4.61        6.79      6.47 o
  -1  -4  15        2.29       -1.60      5.98 o
   0  -4  15        0.59        0.85      5.74 o
 -11  -3  15        1.15       -4.64      6.16 o
 -10  -3  15        0.03       -3.75      5.51 o
  -9  -3  15        1.28        1.39      5.08 o
  -8  -3  15        0.97        0.94      4.82 o
  -7  -3  15        0.17       -1.83      4.51 o
  -6  -3  15        0.00        0.90      4.84 o
  -5  -3  15        6.30        6.86      5.08 o
  -4  -3  15        0.01        2.18      6.04 o
  -3  -3  15        1.17        1.44      6.17 o
  -2  -3  15        7.56        4.06      6.03 o
  -1  -3  15        0.97        5.50      6.25 o
   0  -3  15        2.15        2.21      5.68 o
 -11  -2  15        0.18        4.73      5.67 o
 -10  -2  15        0.10        3.84      5.15 o
  -9  -2  15        0.12       -0.42      4.76 o
  -8  -2  15        0.79       -0.85      4.79 o
  -7  -2  15        1.69        1.64      4.41 o
  -6  -2  15        0.06       -0.09      4.72 o
  -5  -2  15        0.04        0.98      4.77 o
  -4  -2  15        8.09       10.15      5.21 o
  -3  -2  15        0.04        0.45      5.16 o
  -2  -2  15       10.46       14.39      5.89 o
  -1  -2  15        0.63        5.33      5.69 o
   0  -2  15        0.36       -1.83      6.13 o
 -11  -1  15        0.00       -0.60      5.85 o
 -10  -1  15        0.50       -0.87      6.23 o
  -9  -1  15        0.17       -3.14      4.83 o
  -8  -1  15        0.07       -1.82      4.75 o
  -7  -1  15        0.00        0.59      4.00 o
  -6  -1  15        0.07        0.43      4.28 o
  -5  -1  15        0.30        4.47      4.68 o
  -4  -1  15        0.65        3.69      5.09 o
  -3  -1  15        3.99        4.33      4.82 o
  -2  -1  15        0.00       -0.83      5.52 o
  -1  -1  15        1.37        0.46      5.16 o
   0  -1  15        7.31       12.12      5.39 o
   1  -1  15        0.00       -5.96      6.54 o
 -11   0  15        0.00       -0.82      6.09 o
 -10   0  15        1.01        1.90      5.73 o
  -9   0  15        0.60        0.31      4.89 o
  -8   0  15        0.02       -0.15      4.79 o
  -7   0  15        0.04        1.33      4.30 o
  -6   0  15        0.33       -1.08      4.73 o
  -5   0  15        1.07        4.84      4.77 o
  -4   0  15        0.58        0.15      5.05 o
  -3   0  15        0.03       -0.82      5.27 o
  -2   0  15        1.96       -5.37      5.37 o
  -1   0  15        4.42        2.89      5.58 o
   0   0  15        0.91       -3.33      6.04 o
   1   0  15        2.21        3.16      5.57 o
 -11   1  15        0.11        4.88      7.30 o
 -10   1  15        0.81       -1.58      5.96 o
  -9   1  15        0.53       -5.69      5.69 o
  -8   1  15        0.08        3.92      5.04 o
  -7   1  15        0.04        0.35      4.48 o
  -6   1  15        0.05       -1.28      4.65 o
  -5   1  15        0.15       -1.41      5.16 o
  -4   1  15        3.59        6.79      5.15 o
  -3   1  15        0.18       -2.06      5.84 o
  -2   1  15        0.03       -1.18      6.21 o
  -1   1  15        0.55        3.81      6.45 o
   0   1  15        0.75        4.22      5.50 o
 -11   2  15        0.00       -0.85      6.79 o
 -10   2  15        0.07       -1.35      5.62 o
  -9   2  15        0.00       -1.24      5.77 o
  -8   2  15        0.01        1.09      5.23 o
  -7   2  15        0.11        1.89      4.53 o
  -6   2  15        0.63        4.66      4.78 o
  -5   2  15       13.22       14.95      4.99 o
  -4   2  15        1.10       -1.44      5.92 o
  -3   2  15       14.40       11.56      6.04 o
  -2   2  15        0.39       -4.90      6.51 o
  -1   2  15        0.08        2.99      6.16 o
   0   2  15        3.23        2.93      7.00 o
 -11   3  15        0.23       -4.02      7.54 o
 -10   3  15        1.65        5.17      6.61 o
  -9   3  15        0.01        5.22      5.76 o
  -8   3  15       15.29       20.35      5.66 o
  -7   3  15        8.00       11.79      4.95 o
  -6   3  15        0.11        2.22      4.74 o
  -5   3  15        2.56        1.30      5.45 o
  -4   3  15        0.10       -0.40      5.81 o
  -3   3  15        0.38        3.71      5.61 o
  -2   3  15        1.72        1.02      6.45 o
  -1   3  15        0.29       -6.67      6.73 o
   0   3  15        2.79       -3.53      6.95 o
 -10   4  15        0.01       -5.32      7.42 o
  -9   4  15        1.14       -3.09      5.60 o
  -8   4  15        0.25       -1.01      5.15 o
  -7   4  15        0.29        0.58      5.11 o
  -6   4  15        0.08        0.60      5.22 o
  -5   4  15        0.00       -0.19      5.43 o
  -4   4  15        0.68       -0.96      5.17 o
  -3   4  15        3.15        1.47      4.88 o
  -2   4  15        0.81       10.89      5.97 o
  -1   4  15        0.50       -0.53      5.87 o
  -9   5  15        0.12       -2.01      5.67 o
  -8   5  15        0.26       -0.34      5.11 o
  -7   5  15        3.72        9.18      5.14 o
  -6   5  15        0.72       -0.91      4.75 o
  -5   5  15       16.31       19.51      4.69 o
  -4   5  15        0.46       -1.35      4.87 o
  -3   5  15        4.08        3.59      5.17 o
  -2   5  15        0.37       -5.66      6.76 o
  -1   5  15        4.43        3.07      6.79 o
  -8   6  15        2.13        2.70      5.42 o
  -7   6  15        0.21       -0.02      5.23 o
  -6   6  15        0.65       -1.32      5.29 o
  -5   6  15        0.43        2.74      5.49 o
  -4   6  15        0.28        5.60      6.88 o
  -3   6  15        0.14       -2.81      5.69 o
  -2   6  15        0.05        4.05      6.12 o
  -7   7  15        0.03       -3.44      6.99 o
  -6   7  15        0.06       -6.34      7.54 o
  -5   7  15        0.03       -3.45      7.11 o
  -4   7  15        2.48       -2.82     10.54 o
  -8  -5  16        0.14       -2.61      5.81 o
  -7  -5  16        0.80        0.65      5.84 o
  -6  -5  16        0.50       -4.19      5.40 o
  -5  -5  16        4.75        4.32      6.05 o
  -4  -5  16        6.84        4.21      7.09 o
  -9  -4  16        0.03        2.20      5.58 o
  -8  -4  16        0.20        2.36      4.94 o
  -7  -4  16        0.21        0.99      5.45 o
  -6  -4  16        2.39       -1.05      5.73 o
  -5  -4  16        0.18        4.06      5.59 o
  -4  -4  16        0.13       -2.16      6.57 o
  -3  -4  16        3.04       -0.40      6.26 o
  -9  -3  16        2.43       -0.41      5.49 o
  -8  -3  16        0.11        1.55      5.25 o
  -7  -3  16        4.64       12.29      5.23 o
  -6  -3  16        1.40       -5.93      6.03 o
  -5  -3  16        0.99        3.04      5.80 o
  -4  -3  16        0.07       -6.84      6.84 o
  -3  -3  16        2.59        1.96      6.43 o
  -2  -3  16        0.06       -2.46      6.38 o
 -10  -2  16        0.06        2.24      5.65 o
  -9  -2  16        0.96        2.93      5.55 o
  -8  -2  16        1.09        0.71      5.38 o
  -7  -2  16        0.01        1.32      5.37 o
  -6  -2  16        0.00       -0.47      4.95 o
  -5  -2  16        0.55        0.33      5.66 o
  -4  -2  16        0.94        2.15      6.46 o
  -3  -2  16        0.02       -5.26      6.34 o
  -2  -2  16        1.15        7.16      6.12 o
 -10  -1  16        0.02        2.12      6.79 o
  -9  -1  16        0.01       -0.69      4.72 o
  -8  -1  16        0.59        2.35      4.97 o
  -7  -1  16        0.10        2.78      4.85 o
  -6  -1  16        0.04       -1.13      4.77 o
  -5  -1  16        0.43       -0.44      4.98 o
  -4  -1  16        0.04       -2.60      5.38 o
  -3  -1  16        0.09        3.30      6.39 o
  -2  -1  16        0.00        4.08      6.67 o
 -10   0  16        0.18       -0.68      6.42 o
  -9   0  16        0.22       -0.47      5.02 o
  -8   0  16        0.00       -3.42      5.10 o
  -7   0  16        0.12        0.26      5.12 o
  -6   0  16        0.07       -0.34      5.25 o
  -5   0  16        0.00        1.29      5.89 o
  -4   0  16        0.18       -3.01      5.39 o
  -3   0  16        0.03       -2.51      6.29 o
  -2   0  16        0.99       -2.94      6.62 o
 -10   1  16        0.01       -4.50      6.53 o
  -9   1  16        0.00        3.35      5.30 o
  -8   1  16        0.14       -1.30      5.70 o
  -7   1  16        0.19       -4.02      5.84 o
  -6   1  16        1.56        0.78      5.05 o
  -5   1  16        1.34       -3.02      5.96 o
  -4   1  16        0.40        0.38      5.52 o
  -3   1  16        0.00       -1.95      6.33 o
  -2   1  16        1.71        3.85      7.60 o
  -9   2  16        1.41        4.96      5.77 o
  -8   2  16        0.32        1.53      5.33 o
  -7   2  16        0.02        4.14      5.49 o
  -6   2  16        0.68       -1.57      5.63 o
  -5   2  16        0.01        1.02      6.15 o
  -4   2  16        0.24        4.48      5.80 o
  -3   2  16        0.43        5.36      6.42 o
  -2   2  16        0.00        2.27      6.71 o
  -9   3  16        0.79        4.40      5.68 o
  -8   3  16        0.48       -0.88      6.16 o
  -7   3  16        0.17       -0.16      5.67 o
  -6   3  16        8.82        7.26      5.74 o
  -5   3  16        1.23       -4.48      6.45 o
  -4   3  16        1.65        1.02      5.72 o
  -3   3  16        0.75        2.70      5.84 o
  -8   4  16        0.31        5.31      6.06 o
  -7   4  16        0.41       -0.48      5.82 o
  -6   4  16        3.15        3.54      5.78 o
  -5   4  16        0.05        2.33      6.12 o
  -4   4  16        0.69        1.27      5.69 o
 
